# Supplementary material for: Bis(chlorido)(dimethyl­sulfoxide-κO)barium(II)
Source: Acta Crystallogr Sect E Struct Rep Online. 2012 Oct 3;68(Pt 11):m1319. doi: 10.1107/S160053681204069X (PMC3515089; doi:10.1107/S160053681204069X)
Supplement: Supplementary file 1 [file e-68-m1319-sup1.cif]

##############################################################################
#                                                                            #
# This CIF contains the data in a paper accepted for publication in          #
# Acta Crystallographica Section E. It conforms to the requirements of       #
# Notes for Authors for Acta Crystallographica Section E, and has been       #
# peer reviewed under the auspices of the IUCr Commission on Journals.       #
#                                                                            #
# Full details of the Crystallographic Information File format               #
# are given in the paper "The Crystallographic Information File (CIF):       #
# a New Standard Archive File for Crystallography" by S. R. Hall, F. H.      #
# Allen and I. D. Brown [Acta Cryst. (1991), A47, 655-685].                  #
#                                                                            #
# The current version of the core CIF dictionary is obtainable from          #
# ftp://ftp.iucr.org/pub/cif_core.dic.                                       #
#                                                                            #
# Software is freely available for graphical display of the structure(s)     #
# in this CIF. For information consult the CIF software page                 #
# http://www.iucr.org/resources/cif/software.                                #
#                                                                            #
# This file may be used for bona fide research purposes within the           #
# scientific community so long as proper attribution is given to the journal # 
# article from which it was obtained.                                        #
#                                                                            #
##############################################################################
data_I
_audit_creation_method     SHELXL97
_chemical_name_systematic
;
Bis(chlorido)(dimethylsulfoxide-\kO)barium(II)
;
_chemical_name_common     ?
_chemical_formula_moiety     'C2 H6 Ba Cl2 O S'
_chemical_formula_sum     'C2 H6 Ba Cl2 O S'
_chemical_formula_iupac     '[Ba Cl2 (C2 H6 O S)]'
_chemical_formula_weight     286.37
_chemical_melting_point     ?
_symmetry_cell_setting     trigonal
_symmetry_space_group_name_H-M     'R -3 c'
_symmetry_space_group_name_Hall     '-R 3 2"c'
loop_
    _symmetry_equiv_pos_as_xyz
    'x, y, z'
    '-y, x-y, z'
    '-x+y, -x, z'
    'y, x, -z+1/2'
    '-x, -x+y, -z+1/2'
    'x-y, -y, -z+1/2'
    'x+2/3, y+1/3, z+1/3'
    '-y+2/3, x-y+1/3, z+1/3'
    '-x+y+2/3, -x+1/3, z+1/3'
    'y+2/3, x+1/3, -z+5/6'
    '-x+2/3, -x+y+1/3, -z+5/6'
    'x-y+2/3, -y+1/3, -z+5/6'
    'x+1/3, y+2/3, z+2/3'
    '-y+1/3, x-y+2/3, z+2/3'
    '-x+y+1/3, -x+2/3, z+2/3'
    'y+1/3, x+2/3, -z+7/6'
    '-x+1/3, -x+y+2/3, -z+7/6'
    'x-y+1/3, -y+2/3, -z+7/6'
    '-x, -y, -z'
    'y, -x+y, -z'
    'x-y, x, -z'
    '-y, -x, z-1/2'
    'x, x-y, z-1/2'
    '-x+y, y, z-1/2'
    '-x+2/3, -y+1/3, -z+1/3'
    'y+2/3, -x+y+1/3, -z+1/3'
    'x-y+2/3, x+1/3, -z+1/3'
    '-y+2/3, -x+1/3, z-1/6'
    'x+2/3, x-y+1/3, z-1/6'
    '-x+y+2/3, y+1/3, z-1/6'
    '-x+1/3, -y+2/3, -z+2/3'
    'y+1/3, -x+y+2/3, -z+2/3'
    'x-y+1/3, x+2/3, -z+2/3'
    '-y+1/3, -x+2/3, z+1/6'
    'x+1/3, x-y+2/3, z+1/6'
    '-x+y+1/3, y+2/3, z+1/6'
_cell_length_a     15.680(7)
_cell_length_b     15.680(7)
_cell_length_c     33.848(6)
_cell_angle_alpha     90.00
_cell_angle_beta     90.00
_cell_angle_gamma     120.00
_cell_volume     7207(5)
_cell_formula_units_Z     36
_cell_measurement_reflns_used     28704
_cell_measurement_theta_min     1.5
_cell_measurement_theta_max     57.3
_cell_measurement_temperature     298(2)
_exptl_crystal_description     bloc
_exptl_crystal_colour     colourless
_exptl_crystal_size_max     0.18
_exptl_crystal_size_mid     0.12
_exptl_crystal_size_min     0.10
_exptl_crystal_density_diffrn     2.375
_exptl_crystal_density_meas     ?
_exptl_crystal_density_method     'not measured'
_exptl_crystal_F_000     4752
_exptl_absorpt_coefficient_mu     5.793
_exptl_absorpt_correction_type     numerical
_exptl_absorpt_process_details     '(X-SHAPE; Stoe & Cie, 2009)'
_exptl_absorpt_correction_T_min     0.4220
_exptl_absorpt_correction_T_max     0.5950
_exptl_special_details     ?
_diffrn_ambient_temperature     298(2)
_diffrn_radiation_type     MoK\a
_diffrn_radiation_wavelength     0.71073
_diffrn_radiation_source     'fine-focus sealed tube'
_diffrn_radiation_monochromator     graphite
_diffrn_measurement_device_type     'Stoe IPDS 2'
_diffrn_measurement_method     '\w and \f scans'
_diffrn_detector_area_resol_mean     6.67
_diffrn_reflns_number     28344
_diffrn_reflns_av_R_equivalents     0.0594
_diffrn_reflns_av_sigmaI/netI     0.0164
_diffrn_reflns_theta_min     2.60
_diffrn_reflns_theta_max     27.30
_diffrn_reflns_theta_full     27.30
_diffrn_measured_fraction_theta_max     0.996
_diffrn_measured_fraction_theta_full     0.996
_diffrn_reflns_limit_h_min     -20
_diffrn_reflns_limit_h_max     19
_diffrn_reflns_limit_k_min     -20
_diffrn_reflns_limit_k_max     20
_diffrn_reflns_limit_l_min     -43
_diffrn_reflns_limit_l_max     43
_diffrn_standards_number     ?
_diffrn_standards_interval_count     ?
_diffrn_standards_interval_time     ?
_diffrn_standards_decay_%     ?
_refine_special_details
;
Refinement of <i>F</i>^2^ against ALL reflections. The weighted <i>R</i>-factor
<i>wR</i> and goodness of fit <i>S</i> are based on <i>F</i>^2^, conventional
<i>R</i>-factors <i>R</i> are based on <i>F</i>, with <i>F</i> set to zero for
negative <i>F</i>^2^. The threshold expression of <i>F</i>^2^ >
\s(<i>F</i>^2^) is used only for calculating <i>R</i>-factors(gt) <i>etc</i>.
and is not relevant to the choice of reflections for refinement.
<i>R</i>-factors based on <i>F</i>^2^ are statistically about twice as large
as those based on <i>F</i>, and <i>R</i>-factors based on ALL data will be
even larger.
;
_reflns_number_total     1807
_reflns_number_gt     1783
_reflns_threshold_expression     I>2\s(I)
_refine_ls_structure_factor_coef     Fsqd
_refine_ls_matrix_type     full
_refine_ls_R_factor_all     0.0235
_refine_ls_R_factor_gt     0.0229
_refine_ls_wR_factor_gt     0.0568
_refine_ls_wR_factor_ref     0.0572
_refine_ls_goodness_of_fit_ref     1.248
_refine_ls_restrained_S_all     1.248
_refine_ls_number_reflns     1807
_refine_ls_number_parameters     55
_refine_ls_number_restraints     0
_refine_ls_hydrogen_treatment     constr
_refine_ls_weighting_scheme     calc
_refine_ls_weighting_details
      'calc w = 1/[\s^2^(Fo^2^)+(0.0207P)^2^+30.0844P] where P=(Fo^2^+2Fc^2^)/3'
_atom_sites_solution_hydrogens     geom
_atom_sites_solution_primary     direct
_atom_sites_solution_secondary     difmap
_refine_ls_shift/su_max     0.000
_refine_ls_shift/su_mean     0.000
_refine_diff_density_max     0.506
_refine_diff_density_min     -0.539
_refine_ls_extinction_method     none
_refine_ls_extinction_coef     ?
loop_
    _atom_type_symbol
    _atom_type_description
    _atom_type_scat_dispersion_real
    _atom_type_scat_dispersion_imag
    _atom_type_scat_source
    'C' 'C' 0.0033 0.0016
                         'International Tables Vol C Tables 4.2.6.8 and 6.1.1.4'
    'Ba' 'Ba' -0.3244 2.2819
                         'International Tables Vol C Tables 4.2.6.8 and 6.1.1.4'
    'O' 'O' 0.0106 0.0060
                         'International Tables Vol C Tables 4.2.6.8 and 6.1.1.4'
    'S' 'S' 0.1246 0.1234
                         'International Tables Vol C Tables 4.2.6.8 and 6.1.1.4'
    'Cl' 'Cl' 0.1484 0.1585
                         'International Tables Vol C Tables 4.2.6.8 and 6.1.1.4'
    'H' 'H' 0.0000 0.0000
                         'International Tables Vol C Tables 4.2.6.8 and 6.1.1.4'
_computing_data_collection     'X-AREA (Stoe & Cie, 2009)'
_computing_cell_refinement     'X-AREA (Stoe & Cie, 2009)'
_computing_data_reduction     'X-RED32 (Stoe & Cie, 2009)'
_computing_structure_solution     'SHELXS97 (Sheldrick, 2008)'
_computing_structure_refinement     'SHELXL97 (Sheldrick, 2008)'
_computing_molecular_graphics     'DIAMOND (Brandenburg, 2006)'
_computing_publication_material     'publCIF (Westrip, 2010)'
loop_
    _atom_site_type_symbol
    _atom_site_label
    _atom_site_fract_x
    _atom_site_fract_y
    _atom_site_fract_z
    _atom_site_U_iso_or_equiv
    _atom_site_adp_type
    _atom_site_calc_flag
    _atom_site_refinement_flags
    _atom_site_occupancy
    _atom_site_symmetry_multiplicity
    _atom_site_disorder_assembly
    _atom_site_disorder_group
    S S1 0.24622(7) 0.39751(7) 0.00510(3) 0.0417(2) Uani d . 1 1 . .
    O O1 0.1864(2) 0.38899(19) 0.04210(7) 0.0463(6) Uani d . 1 1 . .
    C C2 0.2400(4) 0.4882(3) -0.02432(13) 0.0576(10) Uiso d . 1 1 . .
    H H2A 0.1744 0.4620 -0.0344 0.086 Uiso calc R 1 1 . .
    H H2B 0.2855 0.5063 -0.0459 0.086 Uiso calc R 1 1 . .
    H H2C 0.2567 0.5452 -0.0085 0.086 Uiso calc R 1 1 . .
    C C1 0.3718(4) 0.4668(4) 0.01944(14) 0.0614(11) Uiso d . 1 1 . .
    H H1A 0.3880 0.4270 0.0359 0.092 Uiso calc R 1 1 . .
    H H1B 0.3826 0.5241 0.0339 0.092 Uiso calc R 1 1 . .
    H H1C 0.4128 0.4868 -0.0037 0.092 Uiso calc R 1 1 . .
    Cl Cl1 -0.03305(8) 0.3333 0.0833 0.0548(4) Uani d S 1 2 . .
    Cl Cl2 0.23027(6) 0.18744(6) 0.03813(3) 0.03946(18) Uani d . 1 1 . .
    Cl Cl4 0.0000 0.0000 0.10413(4) 0.0396(3) Uani d S 1 3 . .
    Ba Ba1 0.037103(14) 0.191429(13) 0.054807(5) 0.03329(8) Uani d . 1 1 . .
    Cl Cl3 0.0000 0.0000 0.0000 0.0356(4) Uani d S 1 6 . .
loop_
    _atom_site_aniso_label
    _atom_site_aniso_U_11
    _atom_site_aniso_U_22
    _atom_site_aniso_U_33
    _atom_site_aniso_U_12
    _atom_site_aniso_U_13
    _atom_site_aniso_U_23
    S1 0.0425(4) 0.0386(4) 0.0401(4) 0.0172(4) 0.0055(3) -0.0018(3)
    O1 0.0454(14) 0.0441(14) 0.0408(13) 0.0160(12) 0.0088(11) -0.0018(11)
    Cl1 0.0436(4) 0.0669(9) 0.0617(8) 0.0334(4) -0.0147(3) -0.0295(7)
    Cl2 0.0385(4) 0.0382(4) 0.0424(4) 0.0197(3) 0.0019(3) -0.0004(3)
    Cl4 0.0412(4) 0.0412(4) 0.0363(7) 0.0206(2) 0.000 0.000
    Ba1 0.03337(11) 0.03172(11) 0.03353(12) 0.01533(8) 0.00041(7) -0.00300(7)
    Cl3 0.0367(5) 0.0367(5) 0.0334(9) 0.0183(3) 0.000 0.000
_geom_special_details
;
All e.s.d.'s (except the e.s.d. in the dihedral angle between two l.s. planes)
are estimated using the full covariance matrix. The cell e.s.d.'s are taken
into account individually in the estimation of e.s.d.'s in distances, angles
and torsion angles; correlations between e.s.d.'s in cell parameters are only
used when they are defined by crystal symmetry. An approximate (isotropic)
treatment of cell e.s.d.'s is used for estimating e.s.d.'s involving l.s.
planes.
;
loop_
    _geom_bond_atom_site_label_1
    _geom_bond_atom_site_label_2
    _geom_bond_site_symmetry_2
    _geom_bond_distance
    _geom_bond_publ_flag
    S1 O1 . 1.530(3) ?
    S1 C1 . 1.776(5) ?
    S1 C2 . 1.778(5) ?
    O1 Ba1 18_554 2.752(2) ?
    O1 Ba1 . 2.830(3) ?
    C2 H2A . 0.9600 ?
    C2 H2B . 0.9600 ?
    C2 H2C . 0.9600 ?
    C1 H1A . 0.9600 ?
    C1 H1B . 0.9600 ?
    C1 H1C . 0.9600 ?
    Cl1 Ba1 . 3.0888(16) ?
    Cl1 Ba1 18_554 3.0888(16) ?
    Cl2 Ba1 . 3.1123(16) ?
    Cl2 Ba1 3 3.1528(16) ?
    Cl2 Ba1 20 3.1968(11) ?
    Cl4 Ba1 2 3.2232(13) ?
    Cl4 Ba1 3 3.2232(13) ?
    Cl4 Ba1 . 3.2232(13) ?
    Ba1 O1 18_554 2.752(2) ?
    Ba1 Cl2 2 3.1528(16) ?
    Ba1 Cl2 21 3.1968(11) ?
    Ba1 Cl3 . 3.3231(11) ?
    Ba1 Ba1 18_554 4.3106(16) ?
    Ba1 Ba1 21 4.6225(10) ?
    Ba1 Ba1 20 4.6225(10) ?
    Ba1 Ba1 2 4.776(2) ?
    Cl3 Ba1 21 3.3231(11) ?
    Cl3 Ba1 19 3.3231(11) ?
    Cl3 Ba1 20 3.3231(11) ?
    Cl3 Ba1 2 3.3231(11) ?
    Cl3 Ba1 3 3.3231(11) ?
loop_
    _geom_angle_atom_site_label_1
    _geom_angle_atom_site_label_2
    _geom_angle_atom_site_label_3
    _geom_angle_site_symmetry_1
    _geom_angle_site_symmetry_3
    _geom_angle
    _geom_angle_publ_flag
    O1 S1 C1 . . 105.9(2) ?
    O1 S1 C2 . . 104.60(19) ?
    C1 S1 C2 . . 98.7(2) ?
    S1 O1 Ba1 . 18_554 146.52(15) ?
    S1 O1 Ba1 . . 110.82(13) ?
    Ba1 O1 Ba1 18_554 . 101.09(8) ?
    S1 C2 H2A . . 109.5 ?
    S1 C2 H2B . . 109.5 ?
    H2A C2 H2B . . 109.5 ?
    S1 C2 H2C . . 109.5 ?
    H2A C2 H2C . . 109.5 ?
    H2B C2 H2C . . 109.5 ?
    S1 C1 H1A . . 109.5 ?
    S1 C1 H1B . . 109.5 ?
    H1A C1 H1B . . 109.5 ?
    S1 C1 H1C . . 109.5 ?
    H1A C1 H1C . . 109.5 ?
    H1B C1 H1C . . 109.5 ?
    Ba1 Cl1 Ba1 . 18_554 88.50(3) ?
    Ba1 Cl2 Ba1 . 3 99.32(2) ?
    Ba1 Cl2 Ba1 . 20 94.21(2) ?
    Ba1 Cl2 Ba1 3 20 93.44(2) ?
    Ba1 Cl4 Ba1 2 3 95.60(3) ?
    Ba1 Cl4 Ba1 2 . 95.60(3) ?
    Ba1 Cl4 Ba1 3 . 95.60(3) ?
    O1 Ba1 O1 18_554 . 69.29(9) ?
    O1 Ba1 Cl1 18_554 . 70.89(6) ?
    O1 Ba1 Cl1 . . 69.92(6) ?
    O1 Ba1 Cl2 18_554 . 83.11(6) ?
    O1 Ba1 Cl2 . . 73.36(6) ?
    Cl1 Ba1 Cl2 . . 140.52(2) ?
    O1 Ba1 Cl2 18_554 2 129.87(6) ?
    O1 Ba1 Cl2 . 2 142.06(6) ?
    Cl1 Ba1 Cl2 . 2 85.41(2) ?
    Cl2 Ba1 Cl2 . 2 133.71(3) ?
    O1 Ba1 Cl2 18_554 21 142.50(6) ?
    O1 Ba1 Cl2 . 21 73.31(5) ?
    Cl1 Ba1 Cl2 . 21 99.01(2) ?
    Cl2 Ba1 Cl2 . 21 83.71(2) ?
    Cl2 Ba1 Cl2 2 21 83.06(2) ?
    O1 Ba1 Cl4 18_554 . 79.44(6) ?
    O1 Ba1 Cl4 . . 139.76(6) ?
    Cl1 Ba1 Cl4 . . 123.06(3) ?
    Cl2 Ba1 Cl4 . . 78.438(19) ?
    Cl2 Ba1 Cl4 2 . 77.857(19) ?
    Cl2 Ba1 Cl4 21 . 131.44(3) ?
    O1 Ba1 Cl3 18_554 . 137.07(5) ?
    O1 Ba1 Cl3 . . 125.40(5) ?
    Cl1 Ba1 Cl3 . . 149.383(17) ?
    Cl2 Ba1 Cl3 . . 67.244(16) ?
    Cl2 Ba1 Cl3 2 . 66.799(16) ?
    Cl2 Ba1 Cl3 21 . 66.32(2) ?
    Cl4 Ba1 Cl3 . . 65.13(3) ?
    O1 Ba1 Ba1 18_554 18_554 40.11(5) ?
    O1 Ba1 Ba1 . 18_554 38.79(5) ?
    Cl1 Ba1 Ba1 . 18_554 45.751(18) ?
    Cl2 Ba1 Ba1 . 18_554 95.556(16) ?
    Cl2 Ba1 Ba1 2 18_554 130.725(16) ?
    Cl2 Ba1 Ba1 21 18_554 107.06(2) ?
    Cl4 Ba1 Ba1 . 18_554 119.27(3) ?
    Cl3 Ba1 Ba1 . 18_554 161.700(5) ?
    O1 Ba1 Ba1 18_554 21 173.27(6) ?
    O1 Ba1 Ba1 . 21 114.60(5) ?
    Cl1 Ba1 Ba1 . 21 104.838(18) ?
    Cl2 Ba1 Ba1 . 21 103.16(2) ?
    Cl2 Ba1 Ba1 2 21 43.656(18) ?
    Cl2 Ba1 Ba1 21 21 42.18(2) ?
    Cl4 Ba1 Ba1 . 21 99.24(3) ?
    Cl3 Ba1 Ba1 . 21 45.933(9) ?
    Ba1 Ba1 Ba1 18_554 21 139.897(6) ?
    O1 Ba1 Ba1 18_554 20 124.48(6) ?
    O1 Ba1 Ba1 . 20 79.47(5) ?
    Cl1 Ba1 Ba1 . 20 137.642(7) ?
    Cl2 Ba1 Ba1 . 20 43.606(18) ?
    Cl2 Ba1 Ba1 2 20 102.98(2) ?
    Cl2 Ba1 Ba1 21 20 42.91(2) ?
    Cl4 Ba1 Ba1 . 20 99.24(3) ?
    Cl3 Ba1 Ba1 . 20 45.933(9) ?
    Ba1 Ba1 Ba1 18_554 20 117.194(11) ?
    Ba1 Ba1 Ba1 21 20 62.20(2) ?
    O1 Ba1 Ba1 18_554 2 118.10(6) ?
    O1 Ba1 Ba1 . 2 169.45(5) ?
    Cl1 Ba1 Ba1 . 2 118.845(16) ?
    Cl2 Ba1 Ba1 . 2 99.356(16) ?
    Cl2 Ba1 Ba1 2 2 40.024(16) ?
    Cl2 Ba1 Ba1 21 2 98.624(16) ?
    Cl4 Ba1 Ba1 . 2 42.200(17) ?
    Cl3 Ba1 Ba1 . 2 44.067(9) ?
    Ba1 Ba1 Ba1 18_554 2 151.522(11) ?
    Ba1 Ba1 Ba1 21 2 58.899(11) ?
    Ba1 Ba1 Ba1 20 2 90.0 ?
    Ba1 Cl3 Ba1 21 . 88.135(18) ?
    Ba1 Cl3 Ba1 21 19 91.865(18) ?
    Ba1 Cl3 Ba1 . 19 180.000(5) ?
    Ba1 Cl3 Ba1 21 20 91.865(18) ?
    Ba1 Cl3 Ba1 . 20 88.135(18) ?
    Ba1 Cl3 Ba1 19 20 91.865(18) ?
    Ba1 Cl3 Ba1 21 2 88.135(18) ?
    Ba1 Cl3 Ba1 . 2 91.865(18) ?
    Ba1 Cl3 Ba1 19 2 88.135(18) ?
    Ba1 Cl3 Ba1 20 2 180.000(9) ?
    Ba1 Cl3 Ba1 21 3 180.000(8) ?
    Ba1 Cl3 Ba1 . 3 91.865(18) ?
    Ba1 Cl3 Ba1 19 3 88.135(18) ?
    Ba1 Cl3 Ba1 20 3 88.135(18) ?
    Ba1 Cl3 Ba1 2 3 91.865(18) ?
_iucr_refine_instructions_details
;
TITL 841 in P-1                  New: R-3c
CELL  0.71073  15.6800  15.6800  33.8480   90.000   90.000  120.000
ZERR     36.00   0.0070   0.0070   0.0060    0.000    0.000    0.000
LATT   3
SYMM  - Y,   X - Y,   Z
SYMM  - X + Y, - X,   Z
SYMM    Y,   X, 1/2 - Z
SYMM  - X, - X + Y, 1/2 - Z
SYMM    X - Y, - Y, 1/2 - Z
SFAC  C    BA   O    S    CL   H
UNIT  72   36   36   36   72   216
MERG   2
FREE BA1 S1
FMAP   2
PLAN    5
HTAB
SIZE     0.10   0.12   0.18
ACTA
BOND   $H
L.S.   8
TEMP    25.00
WGHT    0.020700   30.084400
FVAR       0.02608
S1    4    0.246217    0.397512    0.005095    11.00000    0.04249    0.03856 =
         0.04006   -0.00176    0.00550    0.01724
O1    3    0.186412    0.388993    0.042101    11.00000    0.04537    0.04413 =
         0.04084   -0.00185    0.00881    0.01601
C2    1    0.240000    0.488173   -0.024320    11.00000    0.05758
AFIX  33
H2A   6    0.174406    0.461988   -0.034445    11.00000   -1.50000
H2B   6    0.285493    0.506278   -0.045923    11.00000   -1.50000
H2C   6    0.256745    0.545212   -0.008476    11.00000   -1.50000
AFIX   0
C1    1    0.371835    0.466818    0.019438    11.00000    0.06136
AFIX  33
H1A   6    0.388012    0.427033    0.035883    11.00000   -1.50000
H1B   6    0.382569    0.524083    0.033856    11.00000   -1.50000
H1C   6    0.412807    0.486793   -0.003674    11.00000   -1.50000
AFIX   0
CL1   5   -0.033052    0.333333    0.083333    10.50000    0.04363    0.06690 =
         0.06174   -0.02948   -0.01474    0.03345
CL2   5    0.230271    0.187439    0.038127    11.00000    0.03846    0.03815 =
         0.04243   -0.00044    0.00189    0.01966
CL4   5    0.000000    0.000000    0.104131    10.33333    0.04124    0.04124 =
         0.03634    0.00000    0.00000    0.02062
BA1   2    0.037103    0.191429    0.054807    11.00000    0.03337    0.03172 =
         0.03353   -0.00300    0.00041    0.01533
CL3   5    0.000000    0.000000    0.000000    10.16667    0.03669    0.03669 =
         0.03340    0.00000    0.00000    0.01834
HKLF    4  1.0 -1.00  0.00  1.00  1.00 -1.00  0.00  1.00  1.00  1.00
REM  841 in P-1                  New: R-3c
REM R1 =  0.0229 for   1783 Fo > 4sig(Fo)  and  0.0235 for all   1807 data
REM     55 parameters refined using      0 restraints
END
WGHT      0.0189     28.3290
REM Highest difference peak  0.506,  deepest hole -0.539,  1-sigma level  0.090
Q1    1   0.0941  0.2270  0.0380  11.00000  0.05    0.51
Q2    1   0.0109  0.2176  0.0380  11.00000  0.05    0.51
Q3    1   0.0109  0.1332  0.0370  11.00000  0.05    0.45
Q4    1  -0.0193  0.1605  0.0718  11.00000  0.05    0.42
Q5    1   0.0636  0.2507  0.0717  11.00000  0.05    0.42
;
data_global
_journal_date_recd_electronic     2012-09-25
_journal_date_accepted     2012-09-26
_journal_name_full     'Acta Crystallographica, Section E'
_journal_year     2012
_journal_volume     68
_journal_issue     11
_journal_page_first     m1319
_journal_page_last     m1319
_journal_paper_category     QM
_journal_paper_doi     10.1107/S160053681204069X
_journal_coeditor_code     HG5254
_publ_contact_author_name     'Fabienne Gschwind'
_publ_contact_author_address
;
Max Planck Institute for Solid State Research
Heisenbergstrasse 1
70569 Stuttgart
Germany
;
_publ_contact_author_email     f.gschwind@fkf.mpg.de
_publ_contact_author_fax     '+497116891502'
_publ_contact_author_phone     '+497116891409'
_publ_section_title
;
Bis(chlorido)(dimethylsulfoxide-\kO)barium(II)
;
loop_
    _publ_author_name
    _publ_author_address
    'Gschwind, Fabienne'
;
Max Planck Institute for Solid State Research
Heisenbergstrasse 1
70569 Stuttgart
Germany
;
    'Jansen, Martin'
;
Max Planck Institute for Solid State Research
Heisenbergstrasse 1
70569 Stuttgart
Germany
;
