# Supplementary material for: Bis(chlorido)(dimethyl­sulfoxide-κO)barium(II)
Source: Acta Crystallogr Sect E Struct Rep Online. 2012 Oct 3;68(Pt 11):m1319. doi: 10.1107/S160053681204069X (PMC3515089; doi:10.1107/S160053681204069X)
Supplement: Supplementary file 2 [file e-68-m1319-Isup2.hkl]

#
# h,k,l, Fc-squared, Fo-squared, sigma(Fo-squared) and status flag
#
data_I
_shelx_title ' 841 in P-1                  New: R-3c'
_shelx_refln_list_code          4
_shelx_F_calc_maximum     1181.40
_exptl_crystal_F_000      4752.00
_reflns_d_resolution_high  0.7748
 
loop_
 _symmetry_equiv_pos_as_xyz
 'x, y, z'
 '-y, x-y, z'
 '-x+y, -x, z'
 'y, x, -z+1/2'
 '-x, -x+y, -z+1/2'
 'x-y, -y, -z+1/2'
 'x+2/3, y+1/3, z+1/3'
 '-y+2/3, x-y+1/3, z+1/3'
 '-x+y+2/3, -x+1/3, z+1/3'
 'y+2/3, x+1/3, -z+5/6'
 '-x+2/3, -x+y+1/3, -z+5/6'
 'x-y+2/3, -y+1/3, -z+5/6'
 'x+1/3, y+2/3, z+2/3'
 '-y+1/3, x-y+2/3, z+2/3'
 '-x+y+1/3, -x+2/3, z+2/3'
 'y+1/3, x+2/3, -z+7/6'
 '-x+1/3, -x+y+2/3, -z+7/6'
 'x-y+1/3, -y+2/3, -z+7/6'
 '-x, -y, -z'
 'y, -x+y, -z'
 'x-y, x, -z'
 '-y, -x, z-1/2'
 'x, x-y, z-1/2'
 '-x+y, y, z-1/2'
 '-x+2/3, -y+1/3, -z+1/3'
 'y+2/3, -x+y+1/3, -z+1/3'
 'x-y+2/3, x+1/3, -z+1/3'
 '-y+2/3, -x+1/3, z-1/6'
 'x+2/3, x-y+1/3, z-1/6'
 '-x+y+2/3, y+1/3, z-1/6'
 '-x+1/3, -y+2/3, -z+2/3'
 'y+1/3, -x+y+2/3, -z+2/3'
 'x-y+1/3, x+2/3, -z+2/3'
 '-y+1/3, -x+2/3, z+1/6'
 'x+1/3, x-y+2/3, z+1/6'
 '-x+y+1/3, y+2/3, z+1/6'
 
_cell_length_a    15.6800
_cell_length_b    15.6800
_cell_length_c    33.8480
_cell_angle_alpha  90.000
_cell_angle_beta   90.000
_cell_angle_gamma 120.000
 
_shelx_F_squared_multiplier     1.000
 
loop_
 _refln_index_h
 _refln_index_k
 _refln_index_l
 _refln_F_squared_calc
 _refln_F_squared_meas
 _refln_F_squared_sigma
 _refln_observed_status
  -1   2   0     9793.71    11063.87    382.22 o
   0   3   0   328467.25   309050.75   4844.16 o
  -2   4   0   227773.20   233020.34   3439.45 o
  -1   5   0   455082.06   461130.47   4910.38 o
  -3   6   0   115662.70   117630.16   1395.40 o
   0   6   0   778710.25   799524.31  19940.41 o
  -2   7   0    41407.27    42371.84    516.34 o
  -4   8   0   102573.41   101453.22    927.68 o
  -1   8   0     7913.66     8840.44    135.14 o
  -3   9   0    39255.72    36916.30    412.78 o
   0   9   0   250568.48   247535.00   5625.79 o
  -5  10   0       90.88      602.19    186.39 o
  -2  10   0    21369.44    21859.99    278.60 o
  -4  11   0   109140.67   105047.07   1296.94 o
  -1  11   0    31604.45    30782.98    462.18 o
  -6  12   0     4241.54     3944.35    164.10 o
  -3  12   0   219332.38   214832.72   2563.22 o
   0  12   0     6633.81     7671.56    224.07 o
  -5  13   0     2026.78     2219.93    113.44 o
  -2  13   0    32712.25    33263.32    453.45 o
  -7  14   0      295.58      715.71    140.28 o
  -4  14   0     1231.66     1419.04     94.11 o
  -1  14   0     8310.44     8756.23    144.91 o
  -6  15   0    26561.19    25863.89    276.01 o
  -3  15   0    14615.38    14983.12    206.30 o
   0  15   0     6975.02     7525.87    214.02 o
  -8  16   0   106055.09   106013.05   1258.09 o
  -5  16   0    43312.29    43020.51    563.41 o
  -2  16   0    52557.06    54831.14    820.24 o
  -7  17   0    26935.68    27491.34    324.96 o
  -4  17   0    30565.57    30185.80    390.32 o
  -1  17   0      247.30      434.32     85.92 o
  -9  18   0   156608.55   154002.91   2213.01 o
  -6  18   0     9615.40     9494.57    135.57 o
  -3  18   0    28950.38    27533.55    438.66 o
  -8  19   0      145.10      300.68     96.47 o
  -5  19   0      489.64      575.19     90.57 o
 -10  20   0     3275.06     3219.83    137.50 o
  -2   3   1      706.31     1113.27    255.84 o
  -1   4   1    10018.36    13232.68    236.79 o
  -3   5   1   719371.94   724299.19   8240.59 o
  -5   6   1   663877.25   651356.44   7207.08 o
  -2   6   1   841660.69   850971.88  10571.24 o
  -4   7   1     2561.32     3754.92    150.52 o
  -1   7   1   320508.28   318274.22   3637.50 o
  -6   8   1    99601.95    95058.06   1133.28 o
  -3   8   1   120329.06   116659.55   1102.73 o
  -8   9   1       40.83      448.18    119.58 o
  -5   9   1    58116.99    56952.75    569.57 o
  -2   9   1    10133.98    10227.42    155.71 o
  -7  10   1   227801.61   220668.94   3006.09 o
  -4  10   1   726498.44   708838.56   7004.60 o
  -1  10   1    45315.49    43243.16    656.85 o
  -9  11   1   109847.25   105325.59   1397.21 o
  -6  11   1     8327.11     8695.92    110.91 o
  -3  11   1    88484.08    85573.52   1002.36 o
 -11  12   1    23446.96    24763.02    359.89 o
  -8  12   1   122214.34   116938.54   1302.14 o
  -5  12   1    35357.02    34270.49    342.06 o
  -2  12   1   194660.91   189823.17   2814.99 o
 -10  13   1    75002.16    74866.12    802.48 o
  -7  13   1    61064.97    59817.90    481.33 o
  -4  13   1     7251.89     7167.50    134.93 o
  -1  13   1    51336.77    49759.14    822.38 o
 -12  14   1     5211.67     5331.88    149.78 o
  -9  14   1     7434.19     7208.52    133.07 o
  -6  14   1     1526.04     1757.67    104.79 o
  -3  14   1     7460.97     7788.65    123.00 o
 -14  15   1    74873.87    74904.30   1154.52 o
 -11  15   1     9065.32     8401.44    113.54 o
  -8  15   1      250.94      649.92     91.72 o
  -5  15   1     6793.60     7254.36    137.09 o
  -2  15   1    19841.58    20219.53    295.76 o
 -13  16   1    25029.38    25835.92    377.74 o
 -10  16   1     3715.26     3883.52     97.33 o
  -7  16   1     2653.22     3052.14    126.89 o
  -4  16   1    22853.77    22524.35    353.14 o
  -1  16   1    23610.04    24253.35    347.87 o
 -15  17   1     5365.28     5286.42     88.55 o
 -12  17   1       90.71      255.83     87.76 o
  -9  17   1      976.74     1521.38    103.46 o
  -6  17   1     5477.74     6107.39    143.04 o
  -3  17   1     1930.07     1743.63     82.46 o
 -17  18   1      151.78      225.09    169.13 o
 -14  18   1     2660.49     2564.95     86.15 o
 -11  18   1     1305.89     1665.30     98.54 o
  -8  18   1     6131.01     6676.24    141.53 o
  -5  18   1      357.69      538.42     89.21 o
  -2  18   1       72.13      271.38     86.98 o
 -13  19   1     5163.51     4958.33    114.02 o
 -10  19   1     3398.78     3418.87     93.36 o
  -7  19   1     4312.31     4344.26    110.93 o
  -4  19   1    47825.02    45990.58    832.05 o
 -12  20   1     2479.67     2572.01     93.73 o
  -9  20   1       77.73      216.46     86.49 o
  -2   2   2   353940.59   345202.75   3909.61 o
  -1   3   2     1551.15     1878.72    230.99 o
  -3   4   2   464896.00   454760.09   5990.63 o
   0   4   2   215038.75   228048.14   6431.72 o
  -2   5   2     2978.92     5380.50    188.44 o
  -4   6   2    83325.12    77714.28   1003.51 o
  -1   6   2   447560.78   433633.06   4632.02 o
  -6   7   2    99453.09   100864.95   1200.22 o
  -3   7   2    38472.12    38922.12    457.68 o
   0   7   2      497.37      789.13    211.60 o
  -8   8   2   288640.00   299000.59   7811.49 o
  -5   8   2     8575.99     8829.65    157.05 o
  -2   8   2    41960.39    41360.57    447.40 o
  -7   9   2     3723.12     3824.21    113.36 o
  -4   9   2   113832.82   112863.63   1001.30 o
  -1   9   2    22476.32    23540.12    399.87 o
  -9  10   2   173411.03   170646.52   2620.87 o
  -6  10   2   152471.55   151982.89   1816.24 o
  -3  10   2    22832.84    22386.83    286.28 o
   0  10   2     1713.89     2184.02    145.26 o
 -11  11   2     2394.80     3217.40    148.02 o
  -8  11   2   192459.34   183123.58   2159.05 o
  -5  11   2      333.00      920.25    116.17 o
  -2  11   2   253682.34   238954.16   2905.40 o
 -10  12   2   156273.44   151310.44   2099.18 o
  -7  12   2    23469.27    22148.78    263.85 o
  -4  12   2    97729.95    92951.80   1157.26 o
  -1  12   2    87656.09    84280.62   1169.19 o
 -12  13   2    13357.15    13828.23    179.74 o
  -9  13   2      788.95     1058.94     98.89 o
  -6  13   2     7472.29     7620.33    178.81 o
  -3  13   2     9934.29     9248.53    165.49 o
   0  13   2    17146.42    16631.65    374.32 o
 -14  14   2   195548.86   199046.98   4003.88 o
 -11  14   2    40557.70    41281.34    500.02 o
  -8  14   2    90074.49    86225.82   1115.72 o
  -5  14   2     4293.80     4274.71     99.55 o
  -2  14   2     7118.30     7016.36    148.74 o
 -13  15   2       22.26      304.25     79.37 o
 -10  15   2    88852.46    87437.62    932.28 o
  -7  15   2    30208.23    29325.53    382.68 o
  -4  15   2     1314.07     1492.99     87.07 o
  -1  15   2    37335.60    37446.84    565.05 o
 -15  16   2       22.08      138.60     79.20 o
 -12  16   2     3858.60     3869.97     94.71 o
  -9  16   2     2693.79     2776.47     94.08 o
  -6  16   2    10858.13    11014.98    178.91 o
  -3  16   2    16941.17    17347.80    252.96 o
   0  16   2    18541.99    17821.55    478.44 o
 -17  17   2     3554.67     3073.05    113.13 o
 -14  17   2    31496.32    32447.59    526.99 o
 -11  17   2     1476.52     1871.95     95.13 o
  -8  17   2    72119.27    71218.19    856.56 o
  -5  17   2    30078.60    29706.48    318.30 o
  -2  17   2     5904.41     5598.00    127.77 o
 -16  18   2    11376.18    11804.63    211.68 o
 -13  18   2     3992.57     4045.65     87.14 o
 -10  18   2    40969.18    42191.25    380.89 o
  -7  18   2     3411.70     3961.83     94.18 o
  -4  18   2    21577.38    20902.50    366.06 o
 -15  19   2       84.23      351.33     87.48 o
 -12  19   2      631.05      906.16     99.14 o
  -9  19   2    17906.15    17226.11    283.67 o
  -6  19   2     8876.08     8935.98    149.94 o
 -11  20   2    23522.46    22524.65    395.92 o
  -8  20   2     2252.89     2303.91     95.68 o
  -1   2   3   208964.86   214317.30   4305.99 o
  -2   4   3   458873.34   461043.91   5506.66 o
  -4   5   3   913488.38   863765.31  13034.13 o
  -1   5   3    38849.88    34763.45    435.19 o
  -3   6   3       39.85      391.84    154.25 o
  -5   7   3    21545.47    20516.32    284.36 o
  -2   7   3   692165.88   703679.50   8220.09 o
  -7   8   3     3762.82     3613.74    124.06 o
  -4   8   3   131332.66   133961.89   1278.36 o
  -1   8   3       70.51      501.28    125.03 o
  -6   9   3     6615.45     6578.35    127.82 o
  -3   9   3    26099.08    26872.46    270.11 o
  -8  10   3    34436.03    34073.00    406.77 o
  -5  10   3   183101.42   180386.14   1404.60 o
  -2  10   3    24754.30    23601.09    278.00 o
 -10  11   3     5146.11     6040.80    217.72 o
  -7  11   3     6343.12     6598.59    140.17 o
  -4  11   3   299456.41   286404.56   3234.85 o
  -1  11   3    49582.45    49179.49    637.56 o
  -9  12   3      504.46     1241.36    108.72 o
  -6  12   3    11997.77    11754.45    175.11 o
  -3  12   3    42197.80    41096.38    522.59 o
 -11  13   3     2271.89     2839.31     92.69 o
  -8  13   3   119841.51   116618.77   1026.16 o
  -5  13   3      100.14      461.76    101.96 o
  -2  13   3   100143.92    97871.39   1369.82 o
 -13  14   3    53921.39    53212.84    791.08 o
 -10  14   3    93394.16    90508.79   1075.22 o
  -7  14   3   139210.89   137973.41   1065.97 o
  -4  14   3      246.28      554.20     96.49 o
  -1  14   3    25091.00    25585.20    419.29 o
 -12  15   3    10717.63    11680.11    141.53 o
  -9  15   3    19974.97    20713.25    296.79 o
  -6  15   3     1707.87     1877.93    112.35 o
  -3  15   3    13776.56    14055.52    239.60 o
 -14  16   3    24094.63    24307.57    316.51 o
 -11  16   3   121390.30   122014.68   1387.38 o
  -8  16   3      773.38     1191.34    108.98 o
  -5  16   3   143250.25   143889.03   2078.06 o
  -2  16   3      375.41      635.61     84.68 o
 -16  17   3     1555.77     1577.65     79.49 o
 -13  17   3     6172.92     6647.34    127.47 o
 -10  17   3      388.71      512.21     85.87 o
  -7  17   3     4373.54     4299.93    111.44 o
  -4  17   3     3170.24     3763.79     92.74 o
  -1  17   3      228.08      361.03     80.52 o
 -15  18   3     6898.09     6735.72    143.74 o
 -12  18   3    16011.02    15266.07    215.76 o
  -9  18   3     4083.11     4435.51     98.22 o
  -6  18   3    27079.47    27761.42    485.11 o
  -3  18   3      674.71      707.14     82.93 o
 -14  19   3     2741.77     3071.79    114.66 o
 -11  19   3     4021.51     3896.50     93.97 o
  -8  19   3     6830.26     6459.65    156.65 o
  -5  19   3    10071.73    10028.46    159.48 o
 -10  20   3    27130.91    25472.06    375.31 o
  -1   1   4     4329.48     4856.56    403.98 o
   0   2   4     2968.23     3893.11    362.87 o
  -2   3   4    46579.03    52077.85    698.82 o
  -4   4   4   105821.98   100929.22    861.83 o
  -1   4   4    20258.37    20553.40    343.16 o
  -3   5   4   294997.03   287444.47   3781.95 o
   0   5   4   151848.19   151954.78   3688.19 o
  -5   6   4   112627.00   113181.06   1385.17 o
  -2   6   4     1541.54     2533.72    165.21 o
  -7   7   4    12072.51    14245.63    205.69 o
  -4   7   4   109694.98   106659.59   1171.81 o
  -1   7   4    97426.18    95118.78   1219.91 o
  -6   8   4    55974.04    56069.86    647.87 o
  -3   8   4   322654.03   318643.56   3342.91 o
   0   8   4   338894.56   339260.28   7558.52 o
  -8   9   4   634582.50   618571.50   6607.76 o
  -5   9   4     8341.83     8914.45    147.13 o
  -2   9   4    26488.19    26507.30    345.51 o
 -10  10   4   134859.28   128900.33   3182.05 o
  -7  10   4   268653.53   257598.84   2798.02 o
  -4  10   4   131042.67   130018.00   1182.82 o
  -1  10   4   274350.41   269948.50   3575.40 o
  -9  11   4    11867.37    11287.40    144.82 o
  -6  11   4     8345.79     8268.10    125.11 o
  -3  11   4    29012.38    28043.44    328.04 o
   0  11   4   173493.86   169176.05   3365.02 o
 -11  12   4    73279.30    73670.66   1163.87 o
  -8  12   4     1001.79     1066.73    102.07 o
  -5  12   4     2518.76     2684.28    105.10 o
  -2  12   4    61711.34    62068.28    921.19 o
 -13  13   4     2408.41     2629.64    131.96 o
 -10  13   4     9387.15     9612.22    142.41 o
  -7  13   4    14963.75    15396.69    205.51 o
  -4  13   4    18170.75    18450.35    193.75 o
  -1  13   4    44169.01    42672.49    516.00 o
 -12  14   4      860.92      939.67     89.63 o
  -9  14   4   190478.50   187626.72   1871.66 o
  -6  14   4    47378.26    48439.34    504.90 o
  -3  14   4     8050.34     7880.36    155.24 o
   0  14   4    51017.66    53431.38   1151.35 o
 -14  15   4   116525.20   116499.30   1708.48 o
 -11  15   4     5026.92     4887.06     98.98 o
  -8  15   4     9754.04    10307.69    142.81 o
  -5  15   4     1947.77     2144.75    102.48 o
  -2  15   4    19358.96    18828.44    310.94 o
 -16  16   4     6230.85     6760.10    136.08 o
 -13  16   4     2930.25     3235.46     84.69 o
 -10  16   4      644.67      935.21     85.22 o
  -7  16   4    11975.34    11942.38    144.57 o
  -4  16   4    28893.93    30591.40    425.78 o
  -1  16   4     2409.23     2657.28     88.69 o
 -15  17   4      609.40      747.45     80.48 o
 -12  17   4    21529.97    21910.35    295.19 o
  -9  17   4     1449.24     1615.09     95.20 o
  -6  17   4    27803.87    28132.87    351.97 o
  -3  17   4     2854.31     2854.44    104.31 o
   0  17   4    69888.12    65057.04   1223.05 o
 -14  18   4      137.00      376.72     80.41 o
 -11  18   4     5213.22     4835.93     89.71 o
  -8  18   4     1397.90     1638.94     94.00 o
  -5  18   4    13247.72    12783.77    196.47 o
  -2  18   4     5347.81     5082.77    123.66 o
 -13  19   4       19.33      193.27     87.08 o
 -10  19   4        6.19      167.38     92.59 o
  -7  19   4      601.48      695.49     96.44 o
  -4  19   4    14141.26    13768.63    250.17 o
 -12  20   4     5502.96     5043.56    101.05 o
  -9  20   4     4235.89     3883.28     92.40 o
  -1   3   5   694291.06   678429.50  10766.85 o
  -3   4   5   401252.84   407869.94   4047.10 o
  -2   5   5   442194.78   450443.50   6333.18 o
  -4   6   5   116343.11   109064.33   1532.29 o
  -1   6   5   132126.28   133251.59   2152.70 o
  -6   7   5    99181.84    97453.04   1323.57 o
  -3   7   5   100637.27   107300.20   1038.06 o
  -5   8   5   138523.25   140489.34   1711.55 o
  -2   8   5    28095.94    27148.07    338.91 o
  -7   9   5     6189.04     6047.37    121.57 o
  -4   9   5       33.72      517.35    119.25 o
  -1   9   5      821.54     1137.49    104.78 o
  -9  10   5    15423.23    13893.26    202.17 o
  -6  10   5    96864.85    97232.09   1216.55 o
  -3  10   5   103606.55   102200.18   1457.06 o
  -8  11   5    72291.00    69221.78    963.17 o
  -5  11   5   120395.44   117975.41   1210.82 o
  -2  11   5     1511.21     1818.92     98.44 o
 -10  12   5   108018.04   106410.88   1455.84 o
  -7  12   5     1472.30     1268.92    100.14 o
  -4  12   5    31494.41    31099.51    418.35 o
  -1  12   5    23600.03    24312.12    336.60 o
 -12  13   5    43338.00    43508.85    562.97 o
  -9  13   5    12196.74    11898.47    162.66 o
  -6  13   5   182414.84   178074.09   1492.48 o
  -3  13   5     8641.00     8764.39    145.29 o
 -11  14   5     2968.05     2703.59     93.51 o
  -8  14   5    56663.65    54757.22    497.72 o
  -5  14   5    16954.45    16425.68    301.35 o
  -2  14   5     8846.04     9364.68    193.92 o
 -13  15   5     7384.12     7689.17    144.95 o
 -10  15   5   168985.64   165880.63   1694.55 o
  -7  15   5    67067.44    64949.27    754.87 o
  -4  15   5    82217.32    84748.85   1404.96 o
  -1  15   5    36956.12    38697.35    550.67 o
 -15  16   5    14162.59    14743.78    265.76 o
 -12  16   5    37204.27    37629.95    483.82 o
  -9  16   5     5592.10     5594.03    110.40 o
  -6  16   5   145637.98   144532.44   2026.71 o
  -3  16   5    20326.65    20093.08    332.38 o
 -14  17   5      140.87      330.09     81.61 o
 -11  17   5    24291.66    22545.23    221.58 o
  -8  17   5     1496.16     1632.84     92.74 o
  -5  17   5     4511.25     4588.12     93.77 o
  -2  17   5      747.31     1040.26     82.83 o
 -16  18   5      896.44      960.81     86.32 o
 -13  18   5    19075.25    19702.93    290.13 o
 -10  18   5     2425.47     2537.45     96.29 o
  -7  18   5    15248.86    15331.20    275.36 o
  -4  18   5     1009.28     1499.87    105.42 o
 -15  19   5    10111.52    10235.43    199.42 o
 -12  19   5    79031.07    73460.09    771.61 o
  -9  19   5       25.03      131.12     99.03 o
  -6  19   5    42294.21    40695.84    806.82 o
 -11  20   5     8469.12     8204.32    138.17 o
   0   0   6    77679.38    95896.91   1432.16 o
  -1   2   6    13944.35    12614.79    277.33 o
  -3   3   6   272893.16   266388.69   3349.78 o
   0   3   6    96309.84    96806.02   1279.76 o
  -2   4   6   190886.59   182604.64   3393.23 o
  -4   5   6   174254.73   177687.39   1864.79 o
  -1   5   6   156021.05   165330.69   2400.00 o
  -6   6   6   149798.83   146614.39   1738.71 o
  -3   6   6    15883.81    17301.53    200.50 o
   0   6   6   591358.63   607461.19  11947.34 o
  -5   7   6   130817.16   137450.47   2084.07 o
  -2   7   6   301310.91   308255.84   4188.49 o
  -7   8   6      122.80      583.31    116.64 o
  -4   8   6     4898.42     5485.15    144.67 o
  -1   8   6    40094.02    38860.25    730.22 o
  -9   9   6   368947.81   375939.28   9611.06 o
  -6   9   6   354821.88   341275.03   4254.71 o
  -3   9   6    39724.64    40625.80    531.86 o
   0   9   6   665077.88   672568.81  12763.63 o
  -8  10   6    38986.92    37073.33    392.52 o
  -5  10   6      229.59      702.57    119.10 o
  -2  10   6    20899.79    21438.12    358.84 o
 -10  11   6     6455.77     6224.40    115.60 o
  -7  11   6     9300.99     9566.20    152.65 o
  -4  11   6   207473.89   199414.30   2131.25 o
  -1  11   6      247.49      664.54     91.98 o
 -12  12   6   235122.25   233351.70   4907.09 o
  -9  12   6    33466.14    30894.83    377.21 o
  -6  12   6      910.61     1609.18    129.69 o
  -3  12   6   108166.05   105414.38   1747.18 o
   0  12   6    36618.03    38835.97    697.87 o
 -11  13   6    18201.64    18105.21    272.27 o
  -8  13   6    15212.19    15773.00    197.77 o
  -5  13   6    70009.04    68415.10    782.14 o
  -2  13   6    88338.91    87829.78   1253.70 o
 -13  14   6    26165.14    27225.10    378.31 o
 -10  14   6    27947.26    27453.08    374.73 o
  -7  14   6     7903.00     7536.34    126.33 o
  -4  14   6    32237.09    32925.71    585.09 o
  -1  14   6    22413.15    22723.41    382.39 o
 -15  15   6    30699.18    31298.37    503.15 o
 -12  15   6     5246.19     5186.24    108.75 o
  -9  15   6    14456.59    13498.71    121.84 o
  -6  15   6   101634.94    99469.63   1071.14 o
  -3  15   6      574.96      745.68     91.36 o
   0  15   6    87717.60    87460.27   2019.60 o
 -14  16   6    21944.08    21858.67    371.77 o
 -11  16   6    25980.95    25803.13    298.87 o
  -8  16   6    10937.54    11251.69    169.94 o
  -5  16   6      571.32     1042.15     98.10 o
  -2  16   6     5236.67     5877.03    134.65 o
 -16  17   6    25818.50    24221.00    402.54 o
 -13  17   6      411.70      516.53     86.24 o
 -10  17   6      287.63      430.75     96.14 o
  -7  17   6    30838.10    30701.65    400.29 o
  -4  17   6    29962.99    30337.80    555.11 o
  -1  17   6    25752.35    24525.29    384.01 o
 -15  18   6    13874.65    13981.94    265.69 o
 -12  18   6    39251.83    36837.24    475.14 o
  -9  18   6    15429.28    15603.04    173.39 o
  -6  18   6      567.52      631.09     91.63 o
  -3  18   6     3465.02     3541.10     97.60 o
 -14  19   6     2406.53     2387.45     85.76 o
 -11  19   6      693.91      958.03     89.18 o
  -8  19   6     3136.62     2920.69     95.57 o
  -5  19   6      939.66     1104.80    116.74 o
 -10  20   6      394.08      548.88     82.41 o
  -2   3   7    21883.55    22251.45    279.44 o
  -1   4   7   371829.84   378775.38   6158.44 o
  -3   5   7    16996.73    17250.52    216.30 o
  -5   6   7   103223.60   106022.00   1042.04 o
  -2   6   7   513712.59   512356.75   6592.25 o
  -4   7   7   594282.31   586090.69   7712.08 o
  -1   7   7    34247.05    36054.40    680.58 o
  -6   8   7   226081.81   221910.58   2463.91 o
  -3   8   7    49208.63    47672.43    642.34 o
  -8   9   7    18412.39    19271.00    301.40 o
  -5   9   7    16371.76    16429.98    211.88 o
  -2   9   7      483.61     1084.16    123.69 o
  -7  10   7   269784.81   261563.48   2838.86 o
  -4  10   7    15258.62    13718.59    221.93 o
  -1  10   7     1560.79     2279.46    102.20 o
  -9  11   7    27217.06    26090.25    293.41 o
  -6  11   7   205911.63   199188.11   1669.39 o
  -3  11   7    30908.79    28672.15    482.17 o
 -11  12   7    63098.31    62688.63    942.06 o
  -8  12   7    51081.80    48865.84    530.45 o
  -5  12   7   171487.89   168591.09   2020.89 o
  -2  12   7    56719.42    55804.74    937.70 o
 -10  13   7   122662.88   119141.81   1456.57 o
  -7  13   7    25050.86    24767.59    212.76 o
  -4  13   7      218.74      647.14    101.39 o
  -1  13   7      715.24     1148.40     88.31 o
 -12  14   7    37333.37    37875.80    512.94 o
  -9  14   7     5321.59     5734.14    102.80 o
  -6  14   7    60995.47    60308.77    554.78 o
  -3  14   7    16381.62    17278.00    314.79 o
 -14  15   7     1348.26     1327.47     89.46 o
 -11  15   7    55497.61    55202.17    591.91 o
  -8  15   7      433.28      675.84     97.14 o
  -5  15   7   117718.71   120056.09   2068.56 o
  -2  15   7   110027.04   110770.23   1650.71 o
 -13  16   7    39123.63    39359.89    599.97 o
 -10  16   7    36574.25    36200.60    391.41 o
  -7  16   7     4924.66     5278.42    103.32 o
  -4  16   7       72.17      485.34     87.55 o
  -1  16   7     2421.70     2270.43     83.28 o
 -15  17   7       65.33      233.37     82.35 o
 -12  17   7    10798.48    11408.88    146.04 o
  -9  17   7     7500.21     7362.12    145.68 o
  -6  17   7     8601.04     8523.78    147.78 o
  -3  17   7    12044.31    12591.94    167.61 o
 -14  18   7    11468.46    11019.49    129.03 o
 -11  18   7     6660.38     6346.59    125.64 o
  -8  18   7     6291.65     6358.83    100.49 o
  -5  18   7     1694.60     1764.81     91.68 o
  -2  18   7     4720.32     4488.16     85.23 o
 -13  19   7    38171.55    36368.22    412.75 o
 -10  19   7     2658.55     2754.34    112.46 o
  -7  19   7    16299.16    15465.06    225.65 o
   0   1   8   807382.19   712258.31   3130.95 o
  -2   2   8      977.08      766.97    310.30 o
  -1   3   8   739167.88   781249.38  10934.16 o
  -3   4   8   329341.34   342454.47   3937.10 o
   0   4   8    81430.66    88688.95   1495.63 o
  -5   5   8   356405.28   368355.91   4561.23 o
  -2   5   8   107921.73   121724.67   2144.16 o
  -4   6   8    25866.96    26729.23    367.93 o
  -1   6   8   336773.03   363876.66   5583.32 o
  -6   7   8     1879.04     2736.88    140.80 o
  -3   7   8    49752.99    50366.53    685.28 o
   0   7   8    41208.80    44211.51    822.41 o
  -8   8   8   247083.66   238130.66   3306.49 o
  -5   8   8    54636.42    55650.74    678.64 o
  -2   8   8      548.36      906.41    123.76 o
  -7   9   8    35813.54    36485.03    467.85 o
  -4   9   8    68061.59    70014.49    826.37 o
  -1   9   8   273232.16   278598.25   5023.14 o
  -9  10   8      173.01      566.11    112.94 o
  -6  10   8   184246.56   177882.39   2219.81 o
  -3  10   8    11787.73    12590.88    217.79 o
   0  10   8   183344.70   177410.80   3549.69 o
 -11  11   8    50867.90    48615.18    971.36 o
  -8  11   8    92319.15    88602.29   1072.39 o
  -5  11   8    27645.53    27155.09    239.00 o
  -2  11   8      180.32      634.56     98.03 o
 -10  12   8     6788.90     6654.19    122.20 o
  -7  12   8    13186.48    12913.89    172.13 o
  -4  12   8   106937.36   105850.55   1693.25 o
  -1  12   8    48823.53    47334.64    801.91 o
 -12  13   8    58226.02    58670.47    897.15 o
  -9  13   8    19231.50    20020.27    262.48 o
  -6  13   8    65663.23    66296.76    695.65 o
  -3  13   8     9200.99     9729.71    158.30 o
   0  13   8   125911.97   125837.93   2413.77 o
 -14  14   8       63.16      519.77    124.99 o
 -11  14   8     6788.26     7335.71    173.84 o
  -8  14   8    18564.52    18414.22    213.15 o
  -5  14   8   116379.95   116956.77   1961.36 o
  -2  14   8     1569.98     1800.52     88.74 o
 -13  15   8     7890.89     7749.40    129.93 o
 -10  15   8    12807.74    12275.89    131.09 o
  -7  15   8    23043.56    22935.90    284.71 o
  -4  15   8    25022.79    25432.52    384.83 o
  -1  15   8    54487.95    55737.66    951.25 o
 -15  16   8     1167.31     1378.00     88.93 o
 -12  16   8     9618.05     9235.01    179.72 o
  -9  16   8     6295.47     6179.83    101.95 o
  -6  16   8    36638.63    38350.94    604.93 o
  -3  16   8    11021.52    11120.40    266.85 o
   0  16   8     4286.67     4294.05    142.33 o
 -17  17   8    66124.97    58213.66   1594.10 o
 -14  17   8    20604.79    20531.52    295.47 o
 -11  17   8    86823.80    86717.00    878.23 o
  -8  17   8   129733.57   129171.81   1381.49 o
  -5  17   8     6138.18     6513.42    114.47 o
  -2  17   8    29556.26    29156.27    482.52 o
 -16  18   8      690.50      761.79     80.96 o
 -13  18   8     3040.50     3006.08     90.18 o
 -10  18   8    21205.49    20397.41    243.32 o
  -7  18   8      255.01      375.37     84.34 o
  -4  18   8     8014.10     7442.97    139.03 o
 -12  19   8    17256.48    16444.31    274.41 o
  -9  19   8      244.00      501.30     88.78 o
  -6  19   8    10656.30    10100.03    151.69 o
  -1   2   9   201414.86   201215.81   3136.42 o
  -2   4   9     4577.61     5008.86    183.78 o
  -4   5   9   214469.56   225185.61   2006.73 o
  -1   5   9   191000.78   204814.02   3275.95 o
  -3   6   9    28780.17    31081.51    517.02 o
  -5   7   9   603056.06   596507.25   5449.13 o
  -2   7   9   755391.19   765347.44  11321.31 o
  -7   8   9   108634.77   103791.65   1370.16 o
  -4   8   9    31732.16    31583.22    343.08 o
  -1   8   9    61225.62    61879.65   1193.35 o
  -6   9   9    84845.09    82546.42    953.85 o
  -3   9   9   138690.92   139549.67   1728.66 o
  -8  10   9    33981.93    33165.63    433.20 o
  -5  10   9    12052.08    11860.42    162.61 o
  -2  10   9     4907.21     5128.90    108.16 o
 -10  11   9    41416.94    41362.54    480.19 o
  -7  11   9   344577.03   328474.03   3479.29 o
  -4  11   9   356967.59   353914.72   4636.74 o
  -1  11   9   130068.61   130458.88   2016.33 o
  -9  12   9    40825.96    41826.16    522.55 o
  -6  12   9     6451.99     6828.63    118.14 o
  -3  12   9    18465.06    18338.35    376.15 o
 -11  13   9   105776.49   103163.91   1288.54 o
  -8  13   9     1314.06     1187.92     91.95 o
  -5  13   9    33245.39    33073.49    336.19 o
  -2  13   9    84186.59    83841.15   1318.95 o
 -13  14   9    11254.80    12045.76    162.50 o
 -10  14   9     7673.87     7694.38    114.46 o
  -7  14   9      164.23      420.99     85.41 o
  -4  14   9     9433.64     9727.65    184.90 o
  -1  14   9    10377.73    10473.22    218.43 o
 -12  15   9     7858.31     7539.04     98.01 o
  -9  15   9     5116.88     5398.44     99.72 o
  -6  15   9     4859.10     5392.45    107.68 o
  -3  15   9     5661.89     6470.66    128.84 o
 -14  16   9    49908.15    51333.07    638.78 o
 -11  16   9     4464.70     4842.78    108.50 o
  -8  16   9     2801.27     3472.68     89.07 o
  -5  16   9        5.88      197.18     94.59 o
  -2  16   9    67801.82    67749.48    839.56 o
 -16  17   9     8882.64     8960.10    170.95 o
 -13  17   9      626.73      998.69     91.41 o
 -10  17   9     3701.34     4132.62     95.54 o
  -7  17   9     4050.81     4289.19    113.49 o
  -4  17   9     8940.94     8626.32    173.66 o
  -1  17   9        9.76      290.15     90.32 o
 -15  18   9    10231.70     9857.90    213.66 o
 -12  18   9     1977.01     2436.64    108.99 o
  -9  18   9      767.75     1057.00     88.28 o
  -6  18   9      214.12      259.71     88.36 o
  -3  18   9    15393.19    15010.34    307.44 o
 -14  19   9    18240.03    16961.97    224.11 o
 -11  19   9     2454.78     2566.40     88.61 o
  -8  19   9        0.02      233.64     87.09 o
  -5  19   9     7193.38     6841.97    101.05 o
   0   2  10   132607.69   146132.88   3653.75 o
  -2   3  10  1395716.63  1470616.13   3561.84 o
  -4   4  10    17857.58    20051.68    293.18 o
  -1   4  10    38226.18    43905.63    578.50 o
  -3   5  10    58028.23    62760.71    946.65 o
   0   5  10   463219.78   528296.56   9562.42 o
  -5   6  10   207077.72   205410.83   1791.37 o
  -2   6  10    58780.98    60358.92   1121.92 o
  -7   7  10    89101.69    88140.20   1091.74 o
  -4   7  10    15721.30    15191.32    185.66 o
  -1   7  10    23157.78    23802.32    454.10 o
  -6   8  10      555.08     1046.81    137.21 o
  -3   8  10   523539.31   535618.81   8844.67 o
   0   8  10   154201.06   159398.41   4610.70 o
  -8   9  10   381050.00   377129.72   4632.49 o
  -5   9  10    92318.70    89505.02   1039.72 o
  -2   9  10    16934.42    17392.13    315.17 o
 -10  10  10    35796.29    38267.10   1000.06 o
  -7  10  10    52777.80    50344.75    611.73 o
  -4  10  10    26873.56    26214.69    291.85 o
  -1  10  10    61314.94    60357.11   1144.88 o
  -9  11  10     1343.13     1850.26     97.59 o
  -6  11  10     5046.52     4778.19    109.93 o
  -3  11  10    84670.76    83339.51   1400.79 o
   0  11  10    18842.13    19273.26    656.31 o
 -11  12  10     3348.19     3489.17    111.84 o
  -8  12  10    13034.88    12752.42    187.49 o
  -5  12  10     6968.53     7082.08    121.58 o
  -2  12  10     3903.89     4278.32    133.23 o
 -13  13  10    92064.36    93527.75   1898.56 o
 -10  13  10    55738.88    53345.86    561.47 o
  -7  13  10    40317.15    39245.08    468.14 o
  -4  13  10    13569.78    13301.70    272.41 o
  -1  13  10    46499.27    48095.41    933.64 o
 -12  14  10        8.63      313.78     88.95 o
  -9  14  10   100269.88   101612.77    997.25 o
  -6  14  10    27861.34    28236.25    376.39 o
  -3  14  10     5605.92     5664.47    129.02 o
   0  14  10    26917.23    27359.30    728.56 o
 -14  15  10    22009.64    23032.25    354.10 o
 -11  15  10    27373.66    28120.73    303.91 o
  -8  15  10    34565.44    33658.43    250.35 o
  -5  15  10    71268.94    72276.37   1348.66 o
  -2  15  10     2689.72     3263.23     88.39 o
 -16  16  10     6524.37     6669.01    176.26 o
 -13  16  10    11040.42    11957.28    205.31 o
 -10  16  10    42506.84    41390.57    437.80 o
  -7  16  10     3512.39     3607.98    100.09 o
  -4  16  10     2617.54     2853.25     95.54 o
  -1  16  10     1458.74     1731.73     91.45 o
 -15  17  10     2617.73     2518.10     83.56 o
 -12  17  10    13899.44    14287.09    153.51 o
  -9  17  10   104399.25   105973.07    840.74 o
  -6  17  10    50808.70    51172.66    850.83 o
  -3  17  10    46721.41    47252.90    771.12 o
   0  17  10    44081.33    44748.14   1706.40 o
 -14  18  10     5218.14     4881.12     89.51 o
 -11  18  10     1529.91     1553.09     87.60 o
  -8  18  10    23457.56    22651.59    364.61 o
  -5  18  10    17984.55    18026.08    286.68 o
 -13  19  10     3658.57     3591.36    106.93 o
 -10  19  10      483.78      636.52     87.34 o
  -7  19  10    12860.16    12216.11    175.72 o
  -1   3  11    48482.11    52183.38    898.04 o
  -3   4  11   710963.19   710468.50   8178.69 o
  -2   5  11     1665.93     2119.84    165.23 o
  -4   6  11   288780.00   287146.47   4161.59 o
  -1   6  11   458581.06   484313.91   8994.56 o
  -6   7  11   129981.30   126369.63   1119.08 o
  -3   7  11   590166.06   593924.31   9603.96 o
  -5   8  11    10530.69     9540.85    150.24 o
  -2   8  11    12610.39    15746.24    276.37 o
  -7   9  11    12977.11    12358.57    153.15 o
  -4   9  11    35132.02    33837.09    386.00 o
  -1   9  11    33043.25    32900.49    694.69 o
  -9  10  11     8501.53     9430.30    189.71 o
  -6  10  11     7152.31     8151.52    116.72 o
  -3  10  11   312784.91   313156.84   4640.51 o
  -8  11  11     6263.04     6329.02    105.15 o
  -5  11  11   169385.95   161070.72   1672.88 o
  -2  11  11    44112.57    42427.30    743.18 o
 -10  12  11    47596.80    46390.97    640.90 o
  -7  12  11   199874.95   190412.14   1445.93 o
  -4  12  11    37206.90    37938.40    602.11 o
  -1  12  11   170777.03   175618.75   3318.94 o
 -12  13  11    16781.70    16656.50    289.22 o
  -9  13  11    11846.48    11809.37    174.34 o
  -6  13  11    40359.79    38327.27    371.39 o
  -3  13  11    29871.13    30970.57    547.95 o
 -11  14  11    12660.57    11980.01    151.01 o
  -8  14  11     8091.50     7822.33    138.95 o
  -5  14  11     1838.43     2167.27     94.09 o
  -2  14  11    15766.42    17022.94    401.15 o
 -13  15  11    69678.50    71258.38    729.06 o
 -10  15  11    35492.78    34809.39    401.32 o
  -7  15  11     5005.08     5590.91    101.68 o
  -4  15  11    16063.97    16445.49    257.26 o
  -1  15  11      200.87      471.61     92.75 o
 -15  16  11    24800.13    23699.72    347.60 o
 -12  16  11     1626.06     2382.77    144.95 o
  -9  16  11     1229.46     1567.59     91.44 o
  -6  16  11     2251.87     2519.16     96.20 o
  -3  16  11    27908.80    29209.74    411.88 o
 -14  17  11     2823.11     2612.49     82.97 o
 -11  17  11       19.66      304.55     91.38 o
  -8  17  11       22.04      342.44     93.14 o
  -5  17  11    23928.25    24258.96    342.31 o
  -2  17  11     1601.17     1985.11     89.57 o
 -13  18  11      455.89      599.16     91.24 o
 -10  18  11      225.29      257.77     94.77 o
  -7  18  11     4334.14     4430.05    107.73 o
  -4  18  11    10561.26    10695.96    206.40 o
 -12  19  11    16249.02    15071.01    257.99 o
  -9  19  11      153.26      222.74     85.18 o
  -6  19  11    12377.62    11608.93    184.74 o
  -1   2  12     9277.28     8319.01    188.81 o
  -3   3  12  1187367.00  1255978.13   3020.65 o
   0   3  12     5209.99     6727.46    277.24 o
  -2   4  12   148918.41   142720.16   2596.35 o
  -4   5  12    26947.43    27753.15    330.33 o
  -1   5  12    82197.51    83686.80   1443.73 o
  -6   6  12   127609.22   121389.24   1512.34 o
  -3   6  12    23431.98    22107.18    363.84 o
   0   6  12    74458.70    75347.60   2508.95 o
  -5   7  12   151274.86   148904.13   2134.05 o
  -2   7  12   123077.38   130268.29   1929.34 o
  -7   8  12   195744.44   187595.39   2275.83 o
  -4   8  12    19222.86    18871.86    252.92 o
  -1   8  12     1801.46     2944.89    115.66 o
  -9   9  12   612536.06   576301.25  10654.51 o
  -6   9  12    70559.22    69403.49    866.84 o
  -3   9  12   436916.66   432297.69   6737.81 o
   0   9  12    99746.69    95218.89   2881.25 o
  -8  10  12      589.81      957.17    103.31 o
  -5  10  12     1976.58     1852.76    103.55 o
  -2  10  12    31453.14    30759.46    460.13 o
 -10  11  12     1248.28     1529.40     98.84 o
  -7  11  12    77737.90    72987.29    649.84 o
  -4  11  12    31552.60    32114.43    516.34 o
  -1  11  12    15594.26    16029.15    423.03 o
 -12  12  12     2835.27     2863.73    145.47 o
  -9  12  12    87249.66    84752.80    819.39 o
  -6  12  12     7538.38     7651.06    159.58 o
  -3  12  12    37228.54    38955.52    755.06 o
   0  12  12   185088.39   183000.36   5552.18 o
 -11  13  12    78251.98    77621.70    883.47 o
  -8  13  12   100635.53    97579.13    800.42 o
  -5  13  12     2101.99     2511.93     98.67 o
  -2  13  12     6831.49     7245.46    143.71 o
 -13  14  12    36100.47    37132.47    586.08 o
 -10  14  12    55177.16    53807.86    573.20 o
  -7  14  12       95.22      421.08    100.89 o
  -4  14  12     3363.78     3914.63    119.45 o
  -1  14  12     3499.51     4040.42    137.97 o
 -15  15  12    37348.45    38033.76    701.08 o
 -12  15  12     3051.30     3249.64    103.50 o
  -9  15  12    77723.83    79624.83    620.47 o
  -6  15  12    10664.00    11648.32    174.22 o
  -3  15  12     2689.26     2591.80     91.86 o
   0  15  12      939.97     1393.95    131.32 o
 -14  16  12     5593.22     5955.37    103.24 o
 -11  16  12     3338.46     3533.13     93.78 o
  -8  16  12    23138.28    22261.67    243.56 o
  -5  16  12    29132.53    27955.51    431.97 o
  -2  16  12    13663.88    13439.69    271.24 o
 -16  17  12     6423.73     6273.94    105.12 o
 -13  17  12     3874.97     3888.12     95.62 o
 -10  17  12      989.10     1190.89     90.20 o
  -7  17  12     4459.85     4312.77    111.77 o
  -4  17  12     1155.63     1334.03     91.06 o
  -1  17  12    19783.10    18724.39    362.48 o
 -15  18  12     4475.12     4784.93     99.27 o
 -12  18  12     7593.76     7785.29    110.09 o
  -9  18  12    11750.79    11360.53    168.52 o
  -6  18  12    31551.77    30806.92    395.04 o
  -3  18  12    14122.52    13522.73    342.85 o
 -11  19  12      198.17      415.29     87.39 o
  -8  19  12     2206.30     2336.28     88.60 o
  -2   3  13   798349.94   803999.06  17503.96 o
  -1   4  13    82258.93    89786.55   1381.63 o
  -3   5  13   428531.94   439392.50   8420.00 o
  -5   6  13     2822.61     3105.54    135.86 o
  -2   6  13   265291.53   271169.94   5307.64 o
  -4   7  13    86277.76    89880.29   1447.38 o
  -1   7  13   101210.70   107293.23   2114.50 o
  -6   8  13   140245.20   138976.97   2120.79 o
  -3   8  13    70987.37    71567.38   1383.34 o
  -8   9  13    38075.51    37199.38    544.78 o
  -5   9  13    11627.54    10967.16    181.61 o
  -2   9  13    37475.93    39694.50    741.12 o
  -7  10  13    47468.52    45402.46    468.68 o
  -4  10  13   160510.41   162156.98   2041.53 o
  -1  10  13     2737.23     3227.54    111.70 o
  -9  11  13      548.05      719.82    106.63 o
  -6  11  13     4676.39     5297.44    108.85 o
  -3  11  13     7698.90     7286.50    127.56 o
 -11  12  13    18672.47    18276.73    305.49 o
  -8  12  13     2839.76     3283.64     99.90 o
  -5  12  13    15519.02    15098.50    193.59 o
  -2  12  13    90943.21    91963.58   1667.75 o
 -10  13  13     1444.35     1972.85     99.91 o
  -7  13  13   137855.36   133739.06    955.23 o
  -4  13  13       13.38      199.51    104.37 o
  -1  13  13    21938.37    21946.08    459.88 o
 -12  14  13    60694.70    59518.26    671.89 o
  -9  14  13     9003.67     9621.98    101.82 o
  -6  14  13    70668.75    71218.02    897.24 o
  -3  14  13       42.91      164.60     95.74 o
 -14  15  13    12022.20    11107.52    189.69 o
 -11  15  13    96477.97    95937.59    985.68 o
  -8  15  13    27232.96    28099.98    290.77 o
  -5  15  13    76089.94    75549.77   1250.12 o
  -2  15  13    15782.80    16477.64    260.61 o
 -13  16  13     2646.82     3168.57     93.08 o
 -10  16  13    75249.13    74213.02    801.60 o
  -7  16  13     3375.66     3938.73     97.16 o
  -4  16  13    46631.94    47477.70    773.73 o
  -1  16  13     4933.13     5313.32    115.03 o
 -15  17  13     3534.81     3488.25     83.68 o
 -12  17  13       96.49      367.14     93.97 o
  -9  17  13      120.90      267.30     98.39 o
  -6  17  13     9177.91    10027.56    167.01 o
  -3  17  13     1096.46     1161.10     97.45 o
 -14  18  13     3675.58     3723.55     91.43 o
 -11  18  13    13541.17    13224.65    249.84 o
  -8  18  13      703.95      699.24     88.74 o
  -5  18  13     8427.30     8401.46    128.34 o
 -10  19  13     2378.94     2483.49     92.70 o
  -7  19  13    44280.85    42445.14    717.13 o
   0   1  14    39009.59    42857.09    694.38 o
  -2   2  14    95029.22   106357.88   1948.36 o
  -1   3  14    47188.23    51729.28    745.02 o
  -3   4  14    95378.64    96268.84   1013.07 o
   0   4  14   533240.25   533207.94  13788.13 o
  -5   5  14     2924.36     2752.53    191.75 o
  -2   5  14    37899.54    38192.85    585.55 o
  -4   6  14     7201.99     7534.66    151.18 o
  -1   6  14    37008.00    37616.57    638.46 o
  -6   7  14    61125.45    60382.38    600.62 o
  -3   7  14     8664.80     9404.37    174.55 o
   0   7  14     7944.86     8172.11    299.27 o
  -8   8  14   555465.81   530407.31   6114.62 o
  -5   8  14   156500.31   158714.88   2041.29 o
  -2   8  14   172480.72   174795.59   3289.24 o
  -7   9  14    54972.07    53555.72    612.99 o
  -4   9  14    25192.40    26514.82    377.94 o
  -1   9  14   340922.69   351438.63   7877.95 o
  -9  10  14   104715.77   102167.31    972.90 o
  -6  10  14   168987.38   168944.61   2218.13 o
  -3  10  14    23988.63    24136.79    386.34 o
   0  10  14   178640.11   183024.81   6067.06 o
 -11  11  14    57644.76    58951.78    914.94 o
  -8  11  14    34340.80    33133.18    264.09 o
  -5  11  14     7916.96     8165.46    109.31 o
  -2  11  14    12526.26    13181.43    296.17 o
 -10  12  14    44760.53    43411.88    514.43 o
  -7  12  14    36844.50    36601.32    343.80 o
  -4  12  14     1250.41     1447.50     99.23 o
  -1  12  14    98832.16   101845.23   1845.32 o
 -12  13  14    31745.23    33058.74    370.02 o
  -9  13  14    32861.18    30962.54    275.53 o
  -6  13  14    53472.52    53318.23    797.95 o
  -3  13  14       62.19      326.90    100.36 o
   0  13  14       45.90      241.71    169.21 o
 -14  14  14    47808.59    47940.55   1022.32 o
 -11  14  14     1365.47     1555.27     83.54 o
  -8  14  14    19547.23    19751.59    205.06 o
  -5  14  14    46976.93    49112.88    779.62 o
  -2  14  14     5310.22     5721.56    140.93 o
 -13  15  14     9378.21    10205.51    168.08 o
 -10  15  14     5794.21     5317.10     97.20 o
  -7  15  14    38550.35    38513.53    467.66 o
  -4  15  14      339.63      507.06     90.41 o
  -1  15  14    39962.33    40339.18    810.58 o
 -15  16  14     8748.19     8349.09    141.70 o
 -12  16  14    23723.55    23682.79    254.48 o
  -9  16  14     3500.31     3564.04    100.15 o
  -6  16  14      448.27      580.10     97.50 o
  -3  16  14     1318.30     1302.17     93.77 o
   0  16  14      844.21      786.84    111.15 o
 -14  17  14       77.92       76.28     81.68 o
 -11  17  14    13257.48    12355.89    116.65 o
  -8  17  14     1351.49     1458.25     93.27 o
  -5  17  14    25750.08    24423.31    438.43 o
  -2  17  14        3.13      326.95     84.82 o
 -13  18  14     7557.76     7202.25    111.19 o
 -10  18  14      554.23      722.83     88.54 o
  -7  18  14      533.18      799.86     90.84 o
  -4  18  14     1027.59     1167.46     94.48 o
  -9  19  14      333.96      665.79    100.11 o
  -1   2  15    57953.70    55806.85   1117.92 o
  -2   4  15   831737.63   834154.13  10407.56 o
  -4   5  15    33175.55    30661.10    480.13 o
  -1   5  15    52274.05    55592.88   1145.24 o
  -3   6  15     3513.71     4592.13    135.85 o
  -5   7  15   264376.75   266825.75   3410.22 o
  -2   7  15    13873.08    13899.75    284.75 o
  -7   8  15     2407.80     2863.81    114.17 o
  -4   8  15    74966.30    78689.42    971.17 o
  -1   8  15    15030.33    14655.06    310.96 o
  -6   9  15     2511.34     2285.74    107.98 o
  -3   9  15    47159.45    47891.79    918.63 o
  -8  10  15    70012.18    69865.29    826.41 o
  -5  10  15    74822.31    75421.81   1000.91 o
  -2  10  15      240.18      447.82    107.75 o
 -10  11  15    21204.86    21654.28    250.77 o
  -7  11  15   133830.19   132185.83   1140.22 o
  -4  11  15       18.29      337.66     93.64 o
  -1  11  15     1919.06     2472.74    104.67 o
  -9  12  15     4255.29     3995.33     90.32 o
  -6  12  15     2153.25     3026.89    133.30 o
  -3  12  15     5120.78     5302.58    120.25 o
 -11  13  15   182592.34   181802.03   1833.30 o
  -8  13  15      934.14     1489.26    100.49 o
  -5  13  15    86639.94    87401.54   1223.70 o
  -2  13  15      540.59     1004.77     97.46 o
 -13  14  15     7720.29     8252.92    115.63 o
 -10  14  15      422.81      867.05     94.57 o
  -7  14  15   124265.20   128276.09   1969.89 o
  -4  14  15    81776.27    86644.35   1922.58 o
  -1  14  15    23068.38    23930.51    639.92 o
 -12  15  15    22568.51    23140.63    244.15 o
  -9  15  15     7982.18     7928.54    100.53 o
  -6  15  15    23951.10    24480.94    427.10 o
  -3  15  15     4616.59     4777.51    143.40 o
 -14  16  15     1231.20     1758.03     90.01 o
 -11  16  15    70113.48    68898.10    753.50 o
  -8  16  15     5845.18     5992.17    101.68 o
  -5  16  15    54626.18    54072.59    743.39 o
  -2  16  15    43996.07    44388.96    980.02 o
 -13  17  15     8540.71     8324.31    118.77 o
 -10  17  15     5979.20     6201.74    123.12 o
  -7  17  15      930.59      958.59     98.84 o
  -4  17  15     4665.86     4866.58    154.06 o
 -12  18  15    29689.05    29184.55    496.85 o
  -9  18  15       87.07      400.06     91.06 o
  -6  18  15     3241.57     3293.51     93.01 o
  -1   1  16   272396.41   272598.06   4389.99 o
   0   2  16    43148.78    43949.05   1155.27 o
  -2   3  16       76.42      747.89    142.63 o
  -4   4  16     4425.16     5666.01    204.65 o
  -1   4  16   258631.66   261133.84   4883.91 o
  -3   5  16    13967.26    11980.93    190.08 o
   0   5  16    34616.45    33414.29    808.47 o
  -5   6  16    38389.59    37977.90    473.55 o
  -2   6  16    52817.66    52288.51    803.85 o
  -7   7  16   170624.30   163821.95   1508.91 o
  -4   7  16     4138.43     4020.53    132.39 o
  -1   7  16   127422.41   132582.67   2783.65 o
  -6   8  16   134731.36   130309.37   1738.11 o
  -3   8  16    15632.18    16574.30    283.41 o
   0   8  16   221792.31   227879.02   7771.66 o
  -8   9  16     2010.05     2448.89    107.23 o
  -5   9  16   119894.43   117597.23   1582.24 o
  -2   9  16    58201.29    58448.75   1034.41 o
 -10  10  16     9591.94     9633.84    161.71 o
  -7  10  16    50548.64    49287.39    594.09 o
  -4  10  16    75957.73    74488.52   1105.97 o
  -1  10  16   125738.28   130936.67   3029.64 o
  -9  11  16    47912.51    45450.72    574.56 o
  -6  11  16      191.59      586.76    106.36 o
  -3  11  16    81790.68    86645.98   1226.01 o
   0  11  16     5284.80     5775.65    170.97 o
 -11  12  16    75242.20    75520.42    807.26 o
  -8  12  16    27700.72    27754.87    294.85 o
  -5  12  16     7609.51     7972.64    168.07 o
  -2  12  16    99004.73   102808.19   2116.64 o
 -13  13  16      400.42      539.63    132.54 o
 -10  13  16    25249.22    25401.41    214.60 o
  -7  13  16     2292.30     2827.65     94.23 o
  -4  13  16     1283.36     1494.27     97.73 o
  -1  13  16     4336.33     4852.85    142.30 o
 -12  14  16     7148.72     7450.00     99.33 o
  -9  14  16     6252.49     6730.67    100.16 o
  -6  14  16   111344.55   114432.63   1714.98 o
  -3  14  16     1805.53     2110.05    101.61 o
   0  14  16    60135.35    62379.86   2316.77 o
 -14  15  16    22869.67    23021.60    309.84 o
 -11  15  16    11674.63    11409.68    130.52 o
  -8  15  16      171.07      416.67     95.91 o
  -5  15  16    66524.51    68455.52   1219.22 o
  -2  15  16    12699.00    13430.91    248.65 o
 -16  16  16    15829.47    15016.14    351.95 o
 -13  16  16     4992.95     4535.00     91.16 o
 -10  16  16       29.42      227.85     87.86 o
  -7  16  16     4937.70     5410.12    110.30 o
  -4  16  16      720.21     1013.76     91.63 o
  -1  16  16     1002.44     1224.54     91.18 o
 -15  17  16     1942.37     1934.74     85.00 o
 -12  17  16    21927.22    20902.80    280.41 o
  -9  17  16    42255.05    41067.05    697.74 o
  -6  17  16     5249.78     5416.36    103.09 o
  -3  17  16    27425.44    26442.94    561.66 o
 -11  18  16    16165.10    15580.95    189.85 o
  -8  18  16    18633.18    18527.15    349.45 o
  -5  18  16     1283.97     1490.70     97.79 o
  -1   3  17     4667.25     4927.10    148.83 o
  -3   4  17      289.30      713.68    129.99 o
  -2   5  17   123872.77   122454.86   1658.92 o
  -4   6  17    78577.93    76932.65   1261.34 o
  -1   6  17   311235.13   315823.44   6230.28 o
  -6   7  17   123448.43   119671.03   1181.88 o
  -3   7  17     6625.98     6336.04    130.88 o
  -5   8  17   292871.97   280915.31   4179.73 o
  -2   8  17    32429.60    31143.75    640.41 o
  -7   9  17    15630.52    14403.58    200.22 o
  -4   9  17    10165.91     9733.02    176.70 o
  -1   9  17      375.66      659.53     97.98 o
  -9  10  17       25.43      402.09    103.42 o
  -6  10  17   200330.56   196804.63   2822.69 o
  -3  10  17    45063.88    46292.37    774.82 o
  -8  11  17    80161.16    77585.16    886.84 o
  -5  11  17     5429.05     5854.77    140.56 o
  -2  11  17       62.21      503.19    105.10 o
 -10  12  17   117462.21   115749.43   1324.48 o
  -7  12  17    46326.21    48815.29    694.01 o
  -4  12  17    64429.09    67291.70    990.55 o
  -1  12  17    71726.31    73873.45   1859.46 o
 -12  13  17    47570.08    49056.91    665.25 o
  -9  13  17    12186.80    12138.43    148.78 o
  -6  13  17    78763.19    79443.48   1031.32 o
  -3  13  17    95002.72    98462.07   1935.46 o
 -11  14  17    26851.38    27308.31    315.15 o
  -8  14  17      319.98      511.46     93.24 o
  -5  14  17      165.50      425.11    100.87 o
  -2  14  17     9639.25    10378.64    220.52 o
 -13  15  17    16279.06    16130.54    239.86 o
 -10  15  17     8569.67     8435.42    115.79 o
  -7  15  17     1033.09     1629.00     96.74 o
  -4  15  17    14797.68    15162.56    245.17 o
  -1  15  17    33139.75    33191.88    889.62 o
 -15  16  17     9511.09     9288.53    181.94 o
 -12  16  17    54422.23    53653.91    526.93 o
  -9  16  17       58.61      326.86     93.66 o
  -6  16  17    11828.40    11748.22    197.05 o
  -3  16  17    56402.27    55571.34    689.88 o
 -14  17  17     2986.35     3095.52     91.11 o
 -11  17  17     1206.19     1475.59     92.07 o
  -8  17  17     2405.55     2869.88     90.55 o
  -5  17  17       30.52      376.38     90.19 o
  -2  17  17      476.77      549.80     93.71 o
 -13  18  17    12030.18    11144.10    218.51 o
 -10  18  17     3866.68     3944.10     95.01 o
  -7  18  17      256.82      416.67     82.46 o
  -1   2  18    64351.09    62856.57   1138.58 o
  -3   3  18   248738.34   239634.48   6420.01 o
   0   3  18   102821.09    96338.52   3052.83 o
  -2   4  18    26262.34    27780.18    496.37 o
  -4   5  18   115509.91   114571.81   1365.58 o
  -1   5  18    76592.05    76522.83   1426.12 o
  -6   6  18   264009.63   265552.41   5542.47 o
  -3   6  18     1366.89     2839.09    297.32 o
   0   6  18   291383.19   295705.53   9264.79 o
  -5   7  18    69742.50    69096.52   1151.62 o
  -2   7  18    55692.05    58254.49    840.85 o
  -7   8  18     2028.05     2553.20    111.99 o
  -4   8  18    61008.84    61057.02    858.08 o
  -1   8  18     4562.18     4113.08    107.73 o
  -9   9  18   108989.37   104007.85   1576.35 o
  -6   9  18      537.11      815.81    106.10 o
  -3   9  18     5608.76     6197.90    121.10 o
   0   9  18   123507.13   123629.04   4587.42 o
  -8  10  18    18567.56    18344.37    255.21 o
  -5  10  18      779.66      941.58    105.91 o
  -2  10  18     2980.21     3281.02    128.47 o
 -10  11  18     7233.92     7758.97    105.38 o
  -7  11  18    20418.13    21013.60    295.47 o
  -4  11  18   159613.67   161877.66   2345.97 o
  -1  11  18     7965.43     8140.07    245.95 o
 -12  12  18     2347.39     2641.06    131.52 o
  -9  12  18   162535.66   157089.05   1940.62 o
  -6  12  18     2374.59     2626.34     98.71 o
  -3  12  18   113170.62   116934.61   2044.11 o
   0  12  18     2165.28     2927.47    204.78 o
 -11  13  18       17.36      271.84     90.85 o
  -8  13  18     4704.93     4727.74    102.88 o
  -5  13  18    15345.92    16146.63    260.22 o
  -2  13  18    17888.43    18233.50    380.86 o
 -13  14  18     1084.86     1285.50     87.56 o
 -10  14  18     4995.91     5075.13     99.80 o
  -7  14  18    82004.79    84886.93   1170.22 o
  -4  14  18     1494.44     1758.81    103.42 o
  -1  14  18    19447.51    20444.82    381.63 o
 -15  15  18     3536.69     3556.12    123.48 o
 -12  15  18     1853.41     2247.37     93.16 o
  -9  15  18     1500.86     1722.32     94.63 o
  -6  15  18    26124.35    26763.76    391.81 o
  -3  15  18     4986.21     5554.65    127.92 o
   0  15  18     2880.40     2988.68    151.46 o
 -14  16  18    22330.30    21467.57    249.92 o
 -11  16  18    13974.86    13277.86    239.16 o
  -8  16  18    54350.27    56007.39    776.91 o
  -5  16  18     8378.13     8779.43    111.33 o
  -2  16  18    35063.38    34378.72    786.24 o
 -13  17  18     9655.27     9083.74    152.24 o
 -10  17  18     2111.26     2036.41     95.92 o
  -7  17  18    27158.46    26451.89    493.68 o
  -4  17  18    11417.41    10874.64    213.73 o
 -12  18  18    10110.26    10124.76    181.79 o
  -9  18  18   135498.03   133606.89   2107.65 o
  -6  18  18     7022.46     6716.79    170.15 o
  -2   3  19   106725.14   100334.79   1562.19 o
  -1   4  19    24359.82    23192.67    436.57 o
  -3   5  19    20351.75    21079.41    300.00 o
  -5   6  19   201181.38   196026.53   2536.87 o
  -2   6  19   231551.97   230299.34   4242.22 o
  -4   7  19     4661.13     5409.13    134.44 o
  -1   7  19   193345.95   190311.52   3867.82 o
  -6   8  19    84029.13    83503.45   1415.33 o
  -3   8  19    73066.64    74463.05    924.17 o
  -8   9  19      462.33      642.72    107.56 o
  -5   9  19      450.34     1250.58    144.36 o
  -2   9  19    13192.64    13972.94    279.46 o
  -7  10  19   132853.61   132260.80   1642.83 o
  -4  10  19   231076.23   231720.84   3579.65 o
  -1  10  19    14137.85    14407.75    379.36 o
  -9  11  19       59.40      361.10     95.18 o
  -6  11  19    80874.97    83100.82    830.42 o
  -3  11  19    61629.46    65791.62   1035.43 o
 -11  12  19    37991.17    36669.96    482.68 o
  -8  12  19     2680.65     2843.70    101.31 o
  -5  12  19    34627.60    35856.57    338.63 o
  -2  12  19   148281.80   157476.23   3508.19 o
 -10  13  19   102001.66   101294.34   1096.22 o
  -7  13  19    17206.24    17521.50    285.24 o
  -4  13  19     1795.57     2223.81    102.16 o
  -1  13  19    37105.93    39360.07    854.25 o
 -12  14  19     6164.38     7149.53    121.25 o
  -9  14  19      282.09      585.93     89.39 o
  -6  14  19     1601.65     1941.40     95.77 o
  -3  14  19    15234.22    14893.07    273.72 o
 -14  15  19    40089.39    38795.80    564.01 o
 -11  15  19     2616.61     2789.43     89.71 o
  -8  15  19      169.01      285.82     96.36 o
  -5  15  19      141.82      382.84     88.22 o
  -2  15  19    19053.77    18335.58    281.89 o
 -13  16  19    19622.50    17596.23    159.38 o
 -10  16  19      130.73      267.07     83.00 o
  -7  16  19      164.71      384.11     91.99 o
  -4  16  19    31893.24    30988.49    565.94 o
  -1  16  19    10526.53    11127.94    281.96 o
 -12  17  19        1.71      243.39     95.98 o
  -9  17  19     4245.23     4451.32    128.95 o
  -6  17  19     1303.52     1569.49     90.10 o
  -3  17  19     4163.92     4271.44    115.17 o
 -11  18  19      100.33      190.43     87.10 o
  -8  18  19      415.33      914.27     97.13 o
   0   1  20   645541.19   607152.69  19335.10 o
  -2   2  20   110199.44    98268.68   2588.23 o
  -1   3  20     1108.27     1366.54    140.35 o
  -3   4  20   100017.44    98280.67   1557.03 o
   0   4  20   153580.59   153437.23   4242.12 o
  -5   5  20   328758.19   314976.53   5663.10 o
  -2   5  20    16784.54    16847.57    340.62 o
  -4   6  20   216582.09   210411.44   2438.35 o
  -1   6  20   114854.27   114964.05   2043.32 o
  -6   7  20    36614.52    35976.11    518.84 o
  -3   7  20     3593.75     4227.81    136.18 o
   0   7  20   197254.97   194534.41   6140.30 o
  -8   8  20   346949.84   332137.81   5851.66 o
  -5   8  20    69206.91    66489.37    994.04 o
  -2   8  20    23942.28    25295.62    441.52 o
  -7   9  20     4161.68     4282.39    115.01 o
  -4   9  20   106940.92   108312.27   1312.20 o
  -1   9  20      574.24      934.99    107.44 o
  -9  10  20    13716.65    14029.43    249.01 o
  -6  10  20    95785.63    93122.67   1358.42 o
  -3  10  20     3494.08     4006.72    109.08 o
   0  10  20     4779.70     5745.04    219.09 o
 -11  11  20     6290.57     6689.96    190.15 o
  -8  11  20    70743.36    71763.02    885.22 o
  -5  11  20       28.31      479.29    108.75 o
  -2  11  20    42146.91    44624.79    945.91 o
 -10  12  20    67338.53    68191.04    744.16 o
  -7  12  20    12344.59    12361.42    152.97 o
  -4  12  20    69804.03    70822.87   1159.72 o
  -1  12  20     3996.45     4606.22    140.88 o
 -12  13  20     1568.48     1846.49     90.50 o
  -9  13  20    11900.20    12634.47    174.42 o
  -6  13  20      636.33     1368.11    121.53 o
  -3  13  20    14565.06    15582.07    318.96 o
   0  13  20     1001.32     1698.33    148.80 o
 -14  14  20    20886.00    21529.86    419.96 o
 -11  14  20    22768.74    22830.04    282.19 o
  -8  14  20    52247.62    52450.07    712.78 o
  -5  14  20     1285.15     1534.49     91.66 o
  -2  14  20        8.08      441.56     94.68 o
 -13  15  20       23.62      353.28     90.31 o
 -10  15  20    28581.61    30083.88    459.74 o
  -7  15  20     2114.24     2714.17     97.43 o
  -4  15  20     1029.81     1337.61    102.92 o
  -1  15  20     3899.54     4148.71    112.39 o
 -15  16  20      189.19      447.39     84.34 o
 -12  16  20       40.65      282.68     88.81 o
  -9  16  20     7335.62     7203.77    105.51 o
  -6  16  20       45.21      387.12     96.79 o
  -3  16  20    41424.15    39948.69    811.73 o
 -11  17  20      434.51      699.68     80.82 o
  -8  17  20    83330.38    79756.47   1116.05 o
  -5  17  20    13856.17    13883.72    267.72 o
  -1   2  21    31761.20    31139.74    598.05 o
  -2   4  21   528714.06   497809.38   8232.08 o
  -4   5  21   185211.25   178527.38   2646.54 o
  -1   5  21    68138.24    66412.67   1294.72 o
  -3   6  21    35554.88    34211.92    545.73 o
  -5   7  21     1453.44     1912.87    132.28 o
  -2   7  21   223085.33   223726.27   4368.55 o
  -7   8  21      650.11     1128.81    115.53 o
  -4   8  21    79998.13    76461.48    931.72 o
  -1   8  21     3951.72     4792.85    109.41 o
  -6   9  21     3194.35     3060.52    115.98 o
  -3   9  21    51022.56    51928.13    847.20 o
  -8  10  21      110.30      392.71     99.14 o
  -5  10  21    70746.83    70974.73    918.48 o
  -2  10  21     1543.87     1851.55    106.03 o
 -10  11  21        5.44      252.84    104.83 o
  -7  11  21    10541.71    10742.95    176.71 o
  -4  11  21   122305.70   127781.59   1905.76 o
  -1  11  21    64820.74    64877.31   1484.57 o
  -9  12  21    10095.95    10363.74    181.42 o
  -6  12  21    29648.51    30037.83    457.28 o
  -3  12  21      316.22      573.73    100.69 o
 -11  13  21     4253.96     3909.31     97.17 o
  -8  13  21    36130.85    37407.85    508.26 o
  -5  13  21      415.61      632.76     92.74 o
  -2  13  21    82271.76    86558.08   1782.32 o
 -13  14  21    27163.07    27390.73    346.66 o
 -10  14  21    64679.26    64601.11    743.92 o
  -7  14  21    49203.87    50173.67    634.15 o
  -4  14  21     1524.31     1704.40     89.17 o
  -1  14  21    13981.35    14291.78    317.24 o
 -12  15  21     2622.56     2698.35     95.58 o
  -9  15  21     7199.83     7608.21    118.11 o
  -6  15  21       77.97      261.29     88.17 o
  -3  15  21    16624.31    17047.95    296.65 o
 -14  16  21    26250.00    24521.51    306.86 o
 -11  16  21    11232.99    10657.01    135.76 o
  -8  16  21      527.16      809.39     90.13 o
  -5  16  21    23547.06    23363.01    363.77 o
  -2  16  21       10.27      160.82     90.42 o
 -10  17  21      104.60      200.32     85.96 o
  -7  17  21      209.26      472.37     91.67 o
  -1   1  22    22219.96    23395.21    523.31 o
   0   2  22    54140.94    50509.64   1015.95 o
  -2   3  22    58414.04    56208.80    980.57 o
  -4   4  22   170518.94   163629.53   4052.49 o
  -1   4  22    51482.88    48937.83    919.13 o
  -3   5  22    18056.96    16277.68    242.56 o
   0   5  22   161183.89   152488.75   4336.11 o
  -5   6  22   122901.44   114495.80   1626.46 o
  -2   6  22    10223.50    10436.78    183.39 o
  -7   7  22    80260.27    78129.01   1576.56 o
  -4   7  22    57282.35    56691.72    754.59 o
  -1   7  22    13800.16    13668.96    280.45 o
  -6   8  22    69977.09    69429.89   1297.33 o
  -3   8  22   219719.28   215887.78   3768.88 o
   0   8  22   219359.19   224340.14   6491.46 o
  -8   9  22   155262.80   154022.52   2517.35 o
  -5   9  22    57194.73    57359.96    726.69 o
  -2   9  22     5059.79     5362.43    119.67 o
 -10  10  22    53571.91    54395.03   1068.75 o
  -7  10  22    30134.90    30625.74    597.96 o
  -4  10  22    54686.76    55611.89    779.38 o
  -1  10  22    58452.78    60217.55   1190.04 o
  -9  11  22    35410.57    34240.04    597.50 o
  -6  11  22     9554.44     9585.52    135.71 o
  -3  11  22     1044.29     1228.63     95.47 o
   0  11  22    71877.63    78379.55   2120.18 o
 -11  12  22    28221.82    28304.91    413.20 o
  -8  12  22     1021.91     1239.56     93.82 o
  -5  12  22     6880.13     7246.10    122.78 o
  -2  12  22     3194.69     3251.77     94.69 o
 -13  13  22     2599.21     2511.01    133.07 o
 -10  13  22     5962.41     6429.05    100.18 o
  -7  13  22    23341.63    23314.25    315.40 o
  -4  13  22     3479.26     3792.12    104.51 o
  -1  13  22     4785.78     5239.30    141.76 o
 -12  14  22     6838.30     7351.19    121.49 o
  -9  14  22    74982.02    75876.63    945.59 o
  -6  14  22    29442.41    29435.59    426.88 o
  -3  14  22      191.29      183.58    103.57 o
   0  14  22     5971.55     5565.98    139.77 o
 -14  15  22    22658.38    21992.46    338.60 o
 -11  15  22      698.35      929.63     92.88 o
  -8  15  22      246.93      604.26     94.99 o
  -5  15  22      278.76      607.75     87.19 o
  -2  15  22    17093.66    16361.99    300.64 o
 -13  16  22      396.18      542.07     87.89 o
 -10  16  22     1313.19     1244.65     89.18 o
  -7  16  22     7935.25     8169.11    144.63 o
  -4  16  22     6049.77     6060.03    153.79 o
 -12  17  22    14360.53    12603.19    530.89 o
  -9  17  22     1050.61     1012.27     91.74 o
  -6  17  22    10891.63    10738.98    219.10 o
  -1   3  23   426982.75   411165.56   6638.95 o
  -3   4  23   242203.75   226111.02   3923.42 o
  -2   5  23    38796.25    38238.60    643.86 o
  -4   6  23    13222.40    13930.81    265.32 o
  -1   6  23    40228.19    39378.06    800.20 o
  -6   7  23    84959.49    82279.55   1212.55 o
  -3   7  23    77440.77    76354.63   1419.59 o
  -5   8  23    49689.28    49645.30    683.15 o
  -2   8  23     8857.90     8751.72    153.87 o
  -7   9  23    12591.85    13858.60    330.37 o
  -4   9  23    27999.63    28471.43    353.07 o
  -1   9  23     6069.13     6175.78    146.06 o
  -9  10  23      729.50     1284.54     97.52 o
  -6  10  23    28949.29    30046.44    411.28 o
  -3  10  23    32099.35    32317.43    567.33 o
  -8  11  23    21374.21    22000.96    374.25 o
  -5  11  23     5833.96     5818.64    122.51 o
  -2  11  23    22856.17    24037.41    495.38 o
 -10  12  23    41172.89    42759.62    672.78 o
  -7  12  23      124.55      558.79     87.81 o
  -4  12  23     3924.73     4462.10    106.07 o
  -1  12  23    12677.19    13297.55    288.35 o
 -12  13  23    31350.93    31472.90    434.84 o
  -9  13  23      915.71     1059.23     97.06 o
  -6  13  23    69577.91    70129.16    951.80 o
  -3  13  23     1503.29     1726.67     96.38 o
 -11  14  23      826.78     1278.88     96.69 o
  -8  14  23    28020.73    29055.49    420.32 o
  -5  14  23     4338.26     5007.80     99.22 o
  -2  14  23    10043.89     9966.04    186.98 o
 -13  15  23     7771.46     7710.05    175.19 o
 -10  15  23    61764.95    62299.02    930.59 o
  -7  15  23    26036.26    27659.74    367.43 o
  -4  15  23    48360.13    47067.54    677.06 o
  -1  15  23    10586.94    10153.59    205.03 o
 -12  16  23    18037.58    16716.39    331.04 o
  -9  16  23     1765.13     1866.02     99.87 o
  -6  16  23    30286.11    31389.44    498.99 o
  -3  16  23     2170.76     2290.18     95.29 o
  -8  17  23      832.98     1134.94     91.74 o
   0   0  24     1056.05     1430.63    344.30 o
  -1   2  24    39417.01    37124.28    724.47 o
  -3   3  24    48925.29    47286.05   1111.40 o
   0   3  24   152361.53   146999.73   4158.13 o
  -2   4  24    21340.03    20352.25    339.93 o
  -4   5  24    28681.75    26474.61    457.37 o
  -1   5  24     6974.05     7330.53    134.89 o
  -6   6  24    12526.22    12542.05    234.34 o
  -3   6  24      125.36      419.26    117.28 o
   0   6  24    56405.83    58752.41   1717.15 o
  -5   7  24    26503.96    25819.76    476.58 o
  -2   7  24   237659.48   235189.89   4408.70 o
  -7   8  24    26172.66    25854.35    329.95 o
  -4   8  24     2911.61     3309.52    119.31 o
  -1   8  24    50095.57    51430.27   1095.53 o
  -9   9  24   219317.94   219652.36   4881.89 o
  -6   9  24   192060.38   189831.55   3566.36 o
  -3   9  24    43455.44    45806.08    806.46 o
   0   9  24   292617.78   306123.38  10637.59 o
  -8  10  24      158.86      424.16    104.93 o
  -5  10  24      290.36      519.77    109.94 o
  -2  10  24       32.78      331.19    107.45 o
 -10  11  24     6173.16     7091.08    152.25 o
  -7  11  24      596.57      916.11    105.19 o
  -4  11  24    28541.96    29804.68    490.84 o
  -1  11  24     6463.42     7107.20    192.07 o
 -12  12  24    20179.87    21110.10    504.68 o
  -9  12  24     5071.58     5638.16    108.69 o
  -6  12  24     5208.99     5833.44    114.69 o
  -3  12  24    42867.09    46156.57    826.79 o
   0  12  24    15628.32    16089.36    491.77 o
 -11  13  24     3007.37     2836.07    101.86 o
  -8  13  24    41612.95    42733.38    511.27 o
  -5  13  24    22209.68    24291.74    391.39 o
  -2  13  24    20644.60    22301.09    297.21 o
 -13  14  24     2812.40     2937.24     99.38 o
 -10  14  24     2970.39     3021.43     94.85 o
  -7  14  24    17919.52    18429.06    243.92 o
  -4  14  24     3750.18     4570.25    107.60 o
  -1  14  24     6137.05     6129.29    144.16 o
 -12  15  24        0.84      156.34     86.82 o
  -9  15  24     8431.90     8324.10    146.72 o
  -6  15  24    19434.48    19363.78    313.87 o
  -3  15  24      494.79      737.93     96.30 o
 -11  16  24     8195.47     7883.73    155.36 o
  -8  16  24     5078.49     5493.78    103.92 o
  -5  16  24     2248.87     2361.71     98.75 o
  -2   3  25   101328.62    93106.70   1693.42 o
  -1   4  25   178546.42   167701.53   3147.12 o
  -3   5  25     9461.23     9863.32    136.10 o
  -5   6  25   100127.14    96354.82   1909.19 o
  -2   6  25    10344.74    10289.50    183.33 o
  -4   7  25   160071.25   157550.78   3090.23 o
  -1   7  25     1735.46     2382.58    111.56 o
  -6   8  25    19044.70    18944.69    318.18 o
  -3   8  25     4476.66     4228.35    116.73 o
  -8   9  25     1105.04     1203.65    102.90 o
  -5   9  25       27.80      310.97    102.99 o
  -2   9  25     1127.09     1666.44    107.43 o
  -7  10  25    58374.71    57222.67   1061.03 o
  -4  10  25    10301.65    10243.41    188.37 o
  -1  10  25     6913.87     7584.89    171.61 o
  -9  11  25      117.02      236.60     94.88 o
  -6  11  25    45713.03    46936.59    880.33 o
  -3  11  25     6876.61     7536.06    135.04 o
 -11  12  25    89714.70    94029.78   1892.67 o
  -8  12  25    27019.34    28887.02    565.12 o
  -5  12  25    79789.87    81754.72   1254.05 o
  -2  12  25     6461.25     7014.19    162.53 o
 -10  13  25    48233.21    48589.86    926.19 o
  -7  13  25    14736.05    14966.36    219.11 o
  -4  13  25     3448.46     3670.72    101.95 o
  -1  13  25     2026.94     2547.69    106.77 o
 -12  14  25    12471.73    12385.29    311.73 o
  -9  14  25     1860.84     2060.82     99.80 o
  -6  14  25    15812.95    16878.17    302.20 o
  -3  14  25    22981.75    24238.78    438.33 o
 -11  15  25    15842.94    15508.64    253.83 o
  -8  15  25     3326.24     3077.48     93.86 o
  -5  15  25    41006.98    41143.81    612.15 o
  -2  15  25    41254.93    40392.19    760.41 o
 -10  16  25     3799.32     3607.72    100.91 o
  -7  16  25       80.37      196.84     92.25 o
   0   1  26    72843.04    69429.39   1878.91 o
  -2   2  26    60195.93    54137.98   1534.74 o
  -1   3  26   125989.80   118828.63   2528.90 o
  -3   4  26     5878.75     5925.41    124.93 o
   0   4  26    16637.64    16743.60    430.07 o
  -5   5  26    10769.24    10357.45    300.80 o
  -2   5  26    19460.88    18045.28    353.37 o
  -4   6  26       25.64      272.87    120.87 o
  -1   6  26   103200.20   101643.18   1901.67 o
  -6   7  26    65901.35    63324.17   1314.68 o
  -3   7  26    10393.74    10967.69    257.04 o
   0   7  26     1198.89     1360.09    176.30 o
  -8   8  26      274.02      513.14    168.40 o
  -5   8  26    85181.07    85492.30   1497.64 o
  -2   8  26      770.57     1046.16    101.78 o
  -7   9  26    42310.36    42636.46    730.60 o
  -4   9  26     9420.73    10009.63    170.13 o
  -1   9  26   101156.75   103509.68   2218.82 o
  -9  10  26       71.43      375.50     99.00 o
  -6  10  26    28479.01    28155.40    487.83 o
  -3  10  26    15113.83    15288.55    269.74 o
   0  10  26    19392.66    20990.40    767.87 o
 -11  11  26    19249.68    20098.95    332.46 o
  -8  11  26    28983.06    29747.69    485.14 o
  -5  11  26    10094.51    11001.52    232.22 o
  -2  11  26     2132.71     2307.37     98.98 o
 -10  12  26     3923.63     3952.27    108.20 o
  -7  12  26     8415.70     8544.53    128.00 o
  -4  12  26    28283.31    30311.53    558.59 o
  -1  12  26     5433.94     5813.51    140.90 o
 -12  13  26    10220.05    10281.93    229.17 o
  -9  13  26    27211.22    27636.68    606.47 o
  -6  13  26    23955.62    23916.03    443.99 o
  -3  13  26    34983.80    36630.47    635.60 o
   0  13  26    13031.79    13267.37    444.12 o
 -14  14  26     3915.90     4301.95    143.41 o
 -11  14  26     4861.62     4770.62    147.88 o
  -8  14  26    13140.30    13491.13    204.28 o
  -5  14  26    28352.18    27547.48    459.99 o
  -2  14  26     1940.44     1985.33    100.05 o
 -10  15  26     3207.85     3169.08     95.41 o
  -7  15  26    23002.60    22657.96    325.09 o
  -4  15  26     6961.92     7320.52    160.83 o
  -9  16  26     5846.52     5701.07    120.94 o
  -6  16  26     1299.70     1487.53     99.37 o
  -1   2  27     1128.10     1513.16    123.68 o
  -2   4  27       46.43      338.18    120.09 o
  -4   5  27      584.32     1044.97    113.41 o
  -1   5  27    44733.49    42653.13    631.81 o
  -3   6  27     1462.58     1668.93    110.89 o
  -5   7  27   178770.66   173854.30   3439.01 o
  -2   7  27   120713.49   121202.33   2279.81 o
  -7   8  27     9679.04    10274.52    217.37 o
  -4   8  27     4648.82     4814.07    110.21 o
  -1   8  27    23725.12    22936.01    380.34 o
  -6   9  27     1155.66     1234.83    119.32 o
  -3   9  27       13.04      324.08     97.25 o
  -8  10  27    30877.82    31401.90    519.94 o
  -5  10  27     8018.27     9166.87    166.80 o
  -2  10  27    38272.26    40154.62    772.99 o
 -10  11  27    23124.50    23156.34    406.73 o
  -7  11  27    96126.58    97839.78   1765.27 o
  -4  11  27    87939.73    91292.75   1703.77 o
  -1  11  27    20246.11    20822.52    498.45 o
  -9  12  27     6306.71     6425.19    140.24 o
  -6  12  27     3080.72     3308.51    109.42 o
  -3  12  27     4323.95     4714.80    159.83 o
 -11  13  27    68164.35    64681.58   1251.31 o
  -8  13  27     3855.25     3824.12    117.82 o
  -5  13  27    10698.80    11250.87    178.14 o
  -2  13  27    61295.53    63278.55    984.54 o
 -13  14  27       51.50      286.50     91.76 o
 -10  14  27     5490.03     5725.88    115.73 o
  -7  14  27      158.59      339.12    107.50 o
  -4  14  27    17519.43    16913.89    213.98 o
  -1  14  27     9267.86     9754.62    206.73 o
 -12  15  27     9315.82     8098.31    308.68 o
  -9  15  27        1.72      154.76     88.14 o
  -6  15  27      144.90      229.85     89.01 o
  -3  15  27     8736.40     8579.95    229.84 o
  -1   1  28   138989.95   134930.98   3329.96 o
   0   2  28     9322.07     9579.84    214.07 o
  -2   3  28   143805.33   136421.78   2701.13 o
  -4   4  28    62216.49    59035.18   1393.72 o
  -1   4  28    42040.46    40894.20    849.00 o
  -3   5  28     1452.36     1820.62    115.37 o
   0   5  28    11900.35    12685.77    348.93 o
  -5   6  28    46114.46    46480.08    896.97 o
  -2   6  28      104.37      428.96    117.48 o
  -7   7  28     3118.53     3397.35    181.80 o
  -4   7  28     9414.38     9408.91    170.40 o
  -1   7  28    19546.51    19755.34    368.01 o
  -6   8  28      132.02      501.75    108.26 o
  -3   8  28    62749.31    62411.78   1204.60 o
   0   8  28    19526.54    20746.13    532.53 o
  -8   9  28   102797.14   106428.68   1793.34 o
  -5   9  28    20395.86    21235.88    404.28 o
  -2   9  28    24390.90    24966.71    514.20 o
 -10  10  28    36394.79    34553.62    976.13 o
  -7  10  28      690.95     1097.44    106.43 o
  -4  10  28    22413.51    23063.81    401.59 o
  -1  10  28    23100.74    23268.18    520.51 o
  -9  11  28     3615.06     3915.16    116.75 o
  -6  11  28      363.68      509.76    106.68 o
  -3  11  28     7625.82     7826.73    198.59 o
   0  11  28       78.32      542.65    133.89 o
 -11  12  28     2106.55     2442.07    105.17 o
  -8  12  28    33492.80    34768.16    658.00 o
  -5  12  28     2728.76     2933.02    103.49 o
  -2  12  28     7258.42     7265.23    147.38 o
 -13  13  28    21662.91    22569.05    785.68 o
 -10  13  28     2243.21     2457.38     99.60 o
  -7  13  28    37018.86    36330.61    657.46 o
  -4  13  28     8783.50     9800.28    164.66 o
  -1  13  28    17821.42    17497.29    301.12 o
 -12  14  28     6220.75     6471.69    125.62 o
  -9  14  28    11438.97    10814.02    227.97 o
  -6  14  28    31692.38    30446.65    507.58 o
  -3  14  28     9451.46    10099.02    220.15 o
  -8  15  28    15540.50    14934.04    241.01 o
  -5  15  28     7578.80     7171.85    181.49 o
  -1   3  29    55998.77    53887.51   1133.62 o
  -3   4  29    44216.45    42068.48    763.65 o
  -2   5  29     3803.62     3974.30    124.38 o
  -4   6  29    31833.59    32181.14    646.59 o
  -1   6  29    35937.82    35909.49    697.08 o
  -6   7  29    28680.58    28404.92    653.15 o
  -3   7  29   135514.77   133873.58   2434.24 o
  -5   8  29     2803.03     3022.57    113.31 o
  -2   8  29    53519.32    56591.04   1135.78 o
  -7   9  29      162.74      593.17     98.02 o
  -4   9  29     9627.04    10186.84    233.48 o
  -1   9  29     1778.00     2251.63    110.50 o
  -9  10  29     4282.96     4569.06    115.62 o
  -6  10  29     1883.95     1840.03    113.31 o
  -3  10  29    77444.77    81551.41   2020.03 o
  -8  11  29    16256.33    16884.48    295.96 o
  -5  11  29    21283.86    22747.38    454.66 o
  -2  11  29     7551.61     8223.47    227.47 o
 -10  12  29    29558.61    28989.85    503.22 o
  -7  12  29    26987.46    28357.77    448.86 o
  -4  12  29    29352.70    29680.69    575.74 o
  -1  12  29    54184.77    56222.11   1040.02 o
 -12  13  29      410.09      576.99     98.63 o
  -9  13  29     6646.03     6965.55    184.88 o
  -6  13  29     9117.84     9343.81    202.24 o
  -3  13  29    22711.77    22152.47    373.93 o
 -11  14  29     9189.06     8825.17    195.23 o
  -8  14  29     7554.21     7235.52    159.39 o
  -5  14  29       26.81       77.44     91.65 o
  -7  15  29      340.75      421.75     90.95 o
   0   0  30    66933.23    65627.57   2172.71 o
  -1   2  30      646.91      809.85    133.38 o
  -3   3  30   267309.13   257769.94   7214.73 o
   0   3  30    65540.77    64021.36   2188.63 o
  -2   4  30    63731.59    62040.38   1378.22 o
  -4   5  30      921.55     1213.46    109.13 o
  -1   5  30     1141.47     1507.44    120.32 o
  -6   6  30    24359.13    24115.13    804.76 o
  -3   6  30      705.93     1060.58    114.10 o
   0   6  30    40423.43    40620.99   1260.93 o
  -5   7  30    33891.82    35527.97    687.21 o
  -2   7  30    37827.74    38344.67    843.99 o
  -7   8  30    52300.02    52085.02   1119.72 o
  -4   8  30    11783.46    11197.73    179.00 o
  -1   8  30        5.30      191.59    107.79 o
  -9   9  30   144511.72   146720.06   3209.23 o
  -6   9  30    13054.10    13128.75    335.78 o
  -3   9  30   143230.17   143901.03   3054.41 o
   0   9  30     9816.23     9307.72    231.99 o
  -8  10  30     7056.64     7496.20    133.73 o
  -5  10  30     4680.98     4751.91    108.10 o
  -2  10  30      233.94      317.86    108.87 o
 -10  11  30      254.55      431.71    108.62 o
  -7  11  30    13103.30    13448.38    263.91 o
  -4  11  30      255.37      499.35     96.95 o
  -1  11  30     2035.25     2057.47    105.74 o
 -12  12  30       69.25      343.85    125.05 o
  -9  12  30     8680.53     8535.25    209.71 o
  -6  12  30      388.14      791.69    103.25 o
  -3  12  30    11368.95    12016.69    244.68 o
   0  12  30    35197.90    37389.54    866.38 o
 -11  13  30    11328.58    11727.73    150.36 o
  -8  13  30    27330.56    26385.87    468.48 o
  -5  13  30      955.52      935.80     89.64 o
  -2  13  30    13755.07    13341.56    272.04 o
 -10  14  30     2146.95     2135.06    100.18 o
  -7  14  30    12639.70    11926.04    198.66 o
  -4  14  30     1760.39     1843.74     98.07 o
  -2   3  31   157731.69   154239.86   3301.71 o
  -1   4  31    49498.59    47817.68    959.64 o
  -3   5  31    89076.04    87255.69   1715.91 o
  -5   6  31     3142.42     3329.02    109.09 o
  -2   6  31    58756.44    57368.55   1047.68 o
  -4   7  31    41880.21    42307.22    760.06 o
  -1   7  31    14365.73    15010.74    254.89 o
  -6   8  31     1843.86     2134.77    116.67 o
  -3   8  31    13765.33    13503.01    251.31 o
  -8   9  31      965.51     1278.56    109.20 o
  -5   9  31     5578.05     5760.66    111.57 o
  -2   9  31     4419.99     4400.23    117.58 o
  -7  10  31     9297.52     9632.83    197.49 o
  -4  10  31    26678.54    26744.48    574.50 o
  -1  10  31      939.76     1286.84     99.77 o
  -9  11  31       48.56      434.02    110.49 o
  -6  11  31     3363.67     3579.58    111.90 o
  -3  11  31    11827.11    12357.14    227.31 o
 -11  12  31    11321.15    11038.63    220.49 o
  -8  12  31     3018.74     3164.03    106.29 o
  -5  12  31     1393.13     1808.38    105.73 o
  -2  12  31    30578.60    29227.63    535.10 o
 -10  13  31     3657.28     3696.23    113.50 o
  -7  13  31    54686.43    54420.94    972.61 o
  -4  13  31       71.49      168.24    100.51 o
  -9  14  31     8481.19     8291.54    189.82 o
  -6  14  31     4945.70     4659.40    116.95 o
   0   1  32     4387.69     4854.48    176.90 o
  -2   2  32     2769.24     3036.94    191.54 o
  -1   3  32    21180.35    21670.64    411.90 o
  -3   4  32    43464.63    41617.64    827.25 o
   0   4  32    50396.98    49842.59   1486.74 o
  -5   5  32       53.26      342.19    171.36 o
  -2   5  32      211.65      567.04    109.77 o
  -4   6  32     8420.01     8536.81    152.74 o
  -1   6  32     4889.69     5154.77    142.83 o
  -6   7  32     2760.04     3015.71    111.07 o
  -3   7  32    21995.79    21566.85    431.67 o
   0   7  32     9368.86     9734.27    281.31 o
  -8   8  32   146913.81   144650.88   5406.79 o
  -5   8  32    82391.48    81076.48   1693.87 o
  -2   8  32    45270.05    45883.82    868.59 o
  -7   9  32      829.84     1031.99    108.57 o
  -4   9  32    21652.26    21801.08    359.32 o
  -1   9  32   103446.17   106604.61   1648.08 o
  -9  10  32    19897.79    19328.01    408.76 o
  -6  10  32    17645.82    17551.76    327.57 o
  -3  10  32    32267.96    33385.07    865.02 o
   0  10  32     6731.72     7264.64    230.64 o
 -11  11  32     7225.17     6885.63    276.55 o
  -8  11  32    13917.02    14169.10    302.24 o
  -5  11  32      457.98      741.12     94.06 o
  -2  11  32     2856.87     2976.57    112.92 o
 -10  12  32     8303.59     8165.83    186.22 o
  -7  12  32     4162.08     3887.86    109.24 o
  -4  12  32      754.31      849.18     98.96 o
  -1  12  32    16805.87    16741.08    378.16 o
  -9  13  32     7821.79     7288.17    182.72 o
  -6  13  32     2685.16     2741.79     97.43 o
  -3  13  32     3870.94     3476.34    107.24 o
  -1   2  33    69991.09    69228.54   1226.61 o
  -2   4  33   169033.08   166579.53   3284.66 o
  -4   5  33     3347.71     3857.15    124.71 o
  -1   5  33    19646.93    19277.66    460.38 o
  -3   6  33     9008.39     9173.63    220.55 o
  -5   7  33    85080.54    84843.14   1837.95 o
  -2   7  33    11634.54    11773.03    184.82 o
  -7   8  33      414.50      687.23    106.81 o
  -4   8  33     2414.25     2663.85    111.92 o
  -1   8  33        7.84      387.65    109.92 o
  -6   9  33     4012.97     4268.08    126.61 o
  -3   9  33     5368.92     5361.56    121.03 o
  -8  10  33     7971.12     7905.18    160.46 o
  -5  10  33     8692.41     9086.21    216.06 o
  -2  10  33      682.24      895.41    114.90 o
 -10  11  33    18957.95    19422.03    474.68 o
  -7  11  33    30228.09    29212.13    590.38 o
  -4  11  33      466.81      599.62     94.25 o
  -1  11  33     2094.06     2228.50    115.22 o
  -9  12  33      689.11      934.02    101.10 o
  -6  12  33    10969.63    10429.89    206.84 o
  -3  12  33      808.68      989.65    101.69 o
  -8  13  33      670.54     1219.56     99.03 o
  -5  13  33     4830.23     4397.55    105.62 o
  -1   1  34    25111.81    24545.01    486.81 o
   0   2  34     8400.14     8470.69    329.53 o
  -2   3  34       42.40      335.51    128.59 o
  -4   4  34    13484.67    13688.17    365.27 o
  -1   4  34    75449.45    75625.74   1344.11 o
  -3   5  34     7314.96     7292.99    187.03 o
   0   5  34    14642.79    15405.38    487.74 o
  -5   6  34     7931.32     7799.31    155.07 o
  -2   6  34    20919.78    20697.15    380.41 o
  -7   7  34    25708.44    25618.34    861.72 o
  -4   7  34    18713.13    18792.61    426.16 o
  -1   7  34    10292.25    10865.59    175.24 o
  -6   8  34    41473.82    42512.16    834.31 o
  -3   8  34    19918.71    19458.52    392.22 o
   0   8  34   124527.04   122619.48   3573.85 o
  -8   9  34    11991.66    12904.41    302.59 o
  -5   9  34    30738.20    31492.72    596.66 o
  -2   9  34     5759.01     6463.45    125.75 o
 -10  10  34     6965.23     6928.28    238.77 o
  -7  10  34    18544.99    18756.10    376.53 o
  -4  10  34     4454.38     4557.04    125.65 o
  -1  10  34    14395.55    13749.84    239.84 o
  -9  11  34     2646.19     2803.88    101.98 o
  -6  11  34      119.12      323.32    100.98 o
  -3  11  34    16829.19    16313.20    360.50 o
  -8  12  34    16075.28    15632.68    348.93 o
  -5  12  34        2.77      196.69    104.81 o
  -1   3  35    28686.15    28717.77    612.89 o
  -3   4  35     5214.41     5199.58    134.18 o
  -2   5  35    35417.69    35682.36    710.35 o
  -4   6  35    77918.77    76506.13   1605.85 o
  -1   6  35    20605.56    20838.23    440.34 o
  -6   7  35    13795.89    14297.11    339.43 o
  -3   7  35     2640.17     3113.26    120.10 o
  -5   8  35    18831.89    18958.50    487.01 o
  -2   8  35    18352.00    18360.22    424.60 o
  -7   9  35     1188.93     1271.27    109.25 o
  -4   9  35     1044.07     1364.30    114.14 o
  -1   9  35     3144.45     3266.91    112.00 o
  -9  10  35     1552.92     1947.94    112.51 o
  -6  10  35    43328.11    42052.61    812.38 o
  -3  10  35     3982.84     4000.24    114.33 o
  -8  11  35    18053.11    17004.14    421.46 o
  -5  11  35     5730.56     5353.07    111.51 o
  -2  11  35       19.97      347.07    104.81 o
  -7  12  35     6139.20     6046.23    302.26 o
   0   0  36   229884.94   234453.05   9560.65 o
  -1   2  36     4258.67     4329.22    130.83 o
  -3   3  36      134.75      253.82    171.07 o
   0   3  36    53595.00    55652.17   1834.60 o
  -2   4  36    29791.44    29483.03    696.92 o
  -4   5  36      842.00     1159.00    119.36 o
  -1   5  36     9914.44    10337.78    239.67 o
  -6   6  36    83714.24    83231.30   3506.86 o
  -3   6  36     2327.58     2510.39    121.52 o
   0   6  36    38170.63    36051.46    893.17 o
  -5   7  36      976.69     1197.87    114.93 o
  -2   7  36    21472.64    22419.28    460.60 o
  -7   8  36      119.38      197.19    112.15 o
  -4   8  36     7884.11     7537.35    163.11 o
  -1   8  36     9239.61     8916.09    180.06 o
  -9   9  36    27569.48    28876.78   1056.51 o
  -6   9  36    10826.71    10946.44    225.14 o
  -3   9  36      178.98      377.63     98.51 o
   0   9  36    12411.61    12064.46    208.79 o
  -8  10  36       43.29      201.72    104.98 o
  -5  10  36     2707.33     2962.89    122.89 o
  -2  10  36      623.66      722.26    102.82 o
  -7  11  36    15572.23    14770.68    307.16 o
  -4  11  36    11730.22    11157.57    177.16 o
  -2   3  37       29.85      310.14    128.34 o
  -1   4  37      682.16     1158.50    120.01 o
  -3   5  37     5788.45     6188.00    148.69 o
  -5   6  37    21001.11    20810.01    487.80 o
  -2   6  37    16100.93    16057.52    436.51 o
  -4   7  37     7654.60     7558.69    206.54 o
  -1   7  37    43172.14    42377.96    749.11 o
  -6   8  37    21303.52    21049.89    540.29 o
  -3   8  37    22554.66    22188.33    389.82 o
  -8   9  37     1525.27     1758.72    108.03 o
  -5   9  37     1929.61     2203.87    114.04 o
  -2   9  37      503.70      763.69    110.33 o
  -7  10  37    27033.45    26395.51    664.46 o
  -4  10  37    27139.87    25993.88    695.01 o
   0   1  38    72298.65    72644.32   1701.65 o
  -2   2  38     1189.30     1553.62    185.06 o
  -1   3  38       44.71      223.43    128.96 o
  -3   4  38    16475.94    17454.86    447.29 o
   0   4  38     6736.16     6746.20    205.15 o
  -5   5  38    24479.65    23084.28    827.06 o
  -2   5  38     1935.24     2161.63    125.71 o
  -4   6  38    16352.75    15415.11    403.40 o
  -1   6  38    26100.44    24378.38    414.10 o
  -6   7  38    23181.91    22656.03    511.06 o
  -3   7  38      996.53     1139.80    112.85 o
   0   7  38     7591.86     7223.62    240.40 o
  -8   8  38    14444.06    14468.11    380.36 o
  -5   8  38     6597.24     6406.09    173.04 o
  -2   8  38       68.28       76.86    109.59 o
  -7   9  38      208.08      336.20    104.59 o
  -4   9  38    11846.84    11285.16    290.19 o
  -1   9  38        3.93      328.26    105.32 o
  -1   2  39     6022.29     5787.99    141.42 o
  -2   4  39    33714.36    33090.28    773.85 o
  -4   5  39    22287.80    21956.06    512.02 o
  -1   5  39      494.69      582.61    112.45 o
  -3   6  39     1737.93     1775.05    117.50 o
  -5   7  39      495.55      708.10    117.76 o
  -2   7  39    43918.63    41242.30    672.98 o
  -7   8  39        5.51      247.52    111.72 o
  -4   8  39    13166.88    13498.58    425.75 o
  -1   8  39      211.99      484.87    114.09 o
  -1   1  40     1656.51     1519.48    213.88 o
   0   2  40    21259.66    20015.35    356.30 o
  -2   3  40     3242.36     3190.64    133.99 o
  -4   4  40    11735.76    11523.54    404.58 o
  -1   4  40     9684.65     9018.44    184.90 o
  -3   5  40      335.03      506.29    128.35 o
   0   5  40     7829.22     7124.02    236.27 o
  -5   6  40    15117.99    15074.72    316.00 o
  -2   6  40      471.23      783.47    114.69 o
  -7   7  40       91.92     -160.30    425.01 o
  -4   7  40    15956.01    15898.14    505.53 o
  -1   7  40     1464.68     1609.95    106.90 o
  -1   3  41    42104.58    40050.09    464.40 o
  -3   4  41    33506.98    32251.33    978.75 o
  -2   5  41    13388.39    13125.65    330.75 o
  -4   6  41     7380.55     7228.30    159.90 o
  -1   6  41     5901.76     5604.25    117.73 o
   0   0  42    23276.91    22656.33    542.66 o
  -1   2  42       29.65      216.25    138.76 o
  -3   3  42    11415.82    10955.72    595.41 o
   0   3  42    21292.80    19697.65    415.13 o
  -2   4  42     3933.84     3787.46    137.49 o
  -4   5  42     6596.23     7007.82    211.63 o
  -1   5  42      328.54      367.85    134.24 o
  -2   3  43    21414.55    20659.65    463.42 o
 
